# Supplementary material for: FMO3 deficiency of duck leads to decreased lipid deposition and increased antibacterial activity
Source: J Anim Sci Biotechnol. 2022 Nov 16;13:119. doi: 10.1186/s40104-022-00777-1 (PMC9667675; doi:10.1186/s40104-022-00777-1)
Supplement: Supplementary file 8 — Additional file 8: Table S1. FMO3 mRNA expression in the CL and TH groups. [file 40104_2022_777_MOESM8_ESM.xlsx]

## Sheet: Sheet1
Group	Number of samples	FMO3 mRNA Expression
CL	15	7.43 ± 8.59
TH	13	13.10 ± 6.67
