# Supplementary material for: FMO3 deficiency of duck leads to decreased lipid deposition and increased antibacterial activity
Source: J Anim Sci Biotechnol. 2022 Nov 16;13:119. doi: 10.1186/s40104-022-00777-1 (PMC9667675; doi:10.1186/s40104-022-00777-1)
Supplement: Supplementary file 9 — Additional file 9: Table S2. Differently expressed protein applying TMT10plex. [file 40104_2022_777_MOESM9_ESM.xlsx]

## Sheet: Sheet1
protein	logFC	AveExpr	P.Value	mean_CL	mean_TH	UniProtKB	uniprot	genes	protein_names
tr|A0A493TI53|A0A493TI53_ANAPP	1.56019	-3.20884	6.08e-08	-3.98894	-2.42875	tr	A0A493TI53		Uncharacterized protein
tr|U3J203|U3J203_ANAPP	0.709401	-3.04425	9.68e-07	-3.39895	-2.68955	tr	U3J203	LARP4	La ribonucleoprotein domain family member 4
tr|A0A493TF44|A0A493TF44_ANAPP	-0.667018	-3.03956	1.83e-06	-2.70605	-3.37307	tr	A0A493TF44	PLEK	Pleckstrin
tr|U3J1D3|U3J1D3_ANAPP	-0.634136	-3.03552	2.36e-06	-2.71845	-3.35259	tr	U3J1D3	OSBP	Oxysterol-binding protein
tr|A0A493THS0|A0A493THS0_ANAPP	0.781922	-3.05582	5.74e-06	-3.44678	-2.66486	tr	A0A493THS0		Uncharacterized protein
tr|U3I7T5|U3I7T5_ANAPP	0.930667	-3.07922	6.19e-06	-3.54455	-2.61389	tr	U3I7T5	BMS1	BMS1, ribosome biogenesis factor
tr|U3IF45|U3IF45_ANAPP	1.06865	-3.1079	9.12e-06	-3.64223	-2.57358	tr	U3IF45	TAF15	TATA-box binding protein associated factor 15
tr|A0A493T6W8|A0A493T6W8_ANAPP	1.1607	-3.12646	2.97e-05	-3.70681	-2.54611	tr	A0A493T6W8		Uncharacterized protein
tr|A0A493STB0|A0A493STB0_ANAPP	-0.797641	-3.06334	5.65e-05	-2.66452	-3.46216	tr	A0A493STB0		Uncharacterized protein
tr|A0A493T454|A0A493T454_ANAPP	-0.841484	-3.06893	9.84e-05	-2.64819	-3.48967	tr	A0A493T454	DDX23	DEAD-box helicase 23
tr|A0A493TC85|A0A493TC85_ANAPP	1.24438	-3.14962	0.00011499	-3.77181	-2.52743	tr	A0A493TC85	VAMP8	Vesicle associated membrane protein 8
tr|A0A493TGK4|A0A493TGK4_ANAPP	0.836104	-3.0693	8.45e-05	-3.48735	-2.65125	tr	A0A493TGK4	CTTNBP2NL	CTTNBP2 N-terminal like
tr|A0A493U3V4|A0A493U3V4_ANAPP	0.667212	-3.04456	0.000109383	-3.37816	-2.71095	tr	A0A493U3V4		PDZ domain-containing protein
tr|U3I9R2|U3I9R2_ANAPP	-1.04389	-3.11352	8.49e-05	-2.59157	-3.63547	tr	U3I9R2	MSMO1	Methylsterol monooxygenase 1
tr|U3II57|U3II57_ANAPP	-0.736856	-3.05473	0.000122688	-2.6863	-3.42316	tr	U3II57	CYP51A1	Cytochrome P450 family 51 subfamily A member 1
tr|U3II74|U3II74_ANAPP	0.788892	-3.06231	0.0001119	-3.45676	-2.66786	tr	U3II74	ZC3H18	Zinc finger CCCH-type containing 18
tr|U3IIW2|U3IIW2_ANAPP	-0.775905	-3.06085	0.000124004	-2.67289	-3.4488	tr	U3IIW2	FADS2	Cytochrome b5 heme-binding domain-containing protein
tr|U3IZM3|U3IZM3_ANAPP	0.409775	-3.01556	8.56e-05	-3.22045	-2.81067	tr	U3IZM3	MRPS11	Mitochondrial ribosomal protein S11
tr|U3J0Y5|U3J0Y5_ANAPP	1.18044	-3.14556	9.17e-05	-3.73578	-2.55534	tr	U3J0Y5	TAT	Tyrosine aminotransferase
tr|U3J7S6|U3J7S6_ANAPP	0.739533	-3.05348	8.27e-05	-3.42325	-2.68372	tr	U3J7S6	LOC101796596	Uncharacterized protein
tr|A0A493TRT3|A0A493TRT3_ANAPP	-1.08073	-3.12749	0.000148017	-2.58713	-3.66786	tr	A0A493TRT3		CNNM transmembrane domain-containing protein
tr|U3IL56|U3IL56_ANAPP	-0.451828	-3.0201	0.000149502	-2.79418	-3.24601	tr	U3IL56	BOP1	Ribosome biogenesis protein BOP1 (Block of proliferation 1 protein)
tr|U3J5C4|U3J5C4_ANAPP	-0.384957	-3.0139	0.000144877	-2.82142	-3.20638	tr	U3J5C4	SQLE	SE domain-containing protein
tr|U3J4R2|U3J4R2_ANAPP	0.344072	-3.01085	0.000169966	-3.18289	-2.83882	tr	U3J4R2	UBE3A	Ubiquitin-protein ligase E3A (EC 2.3.2.26)
tr|A0A493U410|A0A493U410_ANAPP	0.57327	-3.03302	0.00018367	-3.31965	-2.74638	tr	A0A493U410	PURB	Purine rich element binding protein B
tr|A0A493TMN6|A0A493TMN6_ANAPP	-0.34149	-3.01094	0.000238934	-2.84019	-3.18168	tr	A0A493TMN6	PMVK	Phosphomevalonate kinase (PMKase) (EC 2.7.4.2)
tr|U3I321|U3I321_ANAPP	0.387403	-3.01443	0.00021129	-3.20813	-2.82073	tr	U3I321	CNP	2',3'-cyclic-nucleotide 3'-phosphodiesterase (CNP) (CNPase) (EC 3.1.4.37)
tr|U3IL25|U3IL25_ANAPP	-0.432402	-3.01832	0.000221331	-2.80212	-3.23452	tr	U3IL25	ACP6	Acid phosphatase 6, lysophosphatidic
tr|U3IN29|U3IN29_ANAPP	0.488273	-3.02404	0.000232639	-3.26817	-2.7799	tr	U3IN29	EDC3	Enhancer of mRNA decapping 3
tr|U3IRD0|U3IRD0_ANAPP	0.870438	-3.07813	0.000231001	-3.51335	-2.64291	tr	U3IRD0	TMPO	Thymopoietin
tr|U3IWC7|U3IWC7_ANAPP	0.462989	-3.02181	0.00022916	-3.2533	-2.79032	tr	U3IWC7	SAE1	ThiF domain-containing protein
tr|U3I496|U3I496_ANAPP	-0.458355	-3.02115	0.000290789	-2.79198	-3.25033	tr	U3I496	SRP19	Signal recognition particle 19
tr|A0A493T151|A0A493T151_ANAPP	0.900404	-3.09029	0.0003207	-3.54049	-2.64008	tr	A0A493T151	VAPB	VAMP associated protein B and C
tr|U3IDL3|U3IDL3_ANAPP	0.311905	-3.00894	0.000314803	-3.16489	-2.85299	tr	U3IDL3	SLC9A7	Sodium/hydrogen exchanger
tr|U3J2R2|U3J2R2_ANAPP	0.351887	-3.01184	0.000312188	-3.18778	-2.8359	tr	U3J2R2	RBM47	RNA binding motif protein 47
tr|A0A493TCG5|A0A493TCG5_ANAPP	-0.723349	-3.05839	0.000394461	-2.69672	-3.42007	tr	A0A493TCG5	EPHX2	Epoxide hydrolase 2
tr|A0A493TS90|A0A493TS90_ANAPP	-0.625767	-3.04189	0.000362192	-2.72901	-3.35477	tr	A0A493TS90		FAD_binding_3 domain-containing protein
tr|U3IH05|U3IH05_ANAPP	0.420584	-3.01782	0.000395915	-3.22812	-2.80753	tr	U3IH05	FAM234A	Uncharacterized protein
tr|U3INE4|U3INE4_ANAPP	-0.765518	-3.06483	0.000347861	-2.68207	-3.44759	tr	U3INE4	CNDP2	Carnosine dipeptidase 2
tr|U3J562|U3J562_ANAPP	-0.417169	-3.01798	0.00036907	-2.8094	-3.22656	tr	U3J562	PCYT2	Phosphate cytidylyltransferase 2, ethanolamine
tr|U3J7R0|U3J7R0_ANAPP	-1.48278	-3.21367	0.000379378	-2.47228	-3.95506	tr	U3J7R0	SCD	Stearoyl-CoA desaturase
tr|U3I027|U3I027_ANAPP	-0.319597	-3.00972	0.000414427	-2.84992	-3.16952	tr	U3I027	GFPT1	Glutamine--fructose-6-phosphate transaminase 1
tr|U3IU17|U3IU17_ANAPP	0.543417	-3.03208	0.000442135	-3.30379	-2.76037	tr	U3IU17	PAK3	Non-specific serine/threonine protein kinase (EC 2.7.11.1)
tr|U3J7H8|U3J7H8_ANAPP	0.542313	-3.03198	0.000456091	-3.30313	-2.76082	tr	U3J7H8	LAMP1	Lysosomal associated membrane protein 1
tr|U3J4D0|U3J4D0_ANAPP	0.494849	-3.02541	0.00050376	-3.27283	-2.77798	tr	U3J4D0	AKAP1	A-kinase anchoring protein 1
tr|U3IA03|U3IA03_ANAPP	-0.533378	-3.02999	0.000538343	-2.7633	-3.29668	tr	U3IA03	TLN1	Talin 1
tr|U3I6G0|U3I6G0_ANAPP	-0.687608	-3.05351	0.00055941	-2.7097	-3.39731	tr	U3I6G0	GATM	Glycine amidinotransferase
tr|U3IWE6|U3IWE6_ANAPP	0.492979	-3.0259	0.000592856	-3.27239	-2.77941	tr	U3IWE6	NOLC1	Nucleolar and coiled-body phosphoprotein 1
tr|U3IKH3|U3IKH3_ANAPP	-0.645138	-3.04428	0.000620335	-2.72171	-3.36685	tr	U3IKH3	C8A	Complement C8 alpha chain
tr|A0A493SUJ5|A0A493SUJ5_ANAPP	-0.760397	-3.06487	0.000644862	-2.68467	-3.44507	tr	A0A493SUJ5		Uncharacterized protein
tr|A0A493U2V6|A0A493U2V6_ANAPP	0.729401	-3.06067	0.000671097	-3.42537	-2.69597	tr	A0A493U2V6	EPN3	Epsin 3
tr|A0A493T5I9|A0A493T5I9_ANAPP	0.284237	-3.00775	0.00075318	-3.14987	-2.86563	tr	A0A493T5I9	HPRT1	Hypoxanthine phosphoribosyltransferase (EC 2.4.2.8)
tr|U3IB06|U3IB06_ANAPP	-0.506181	-3.02909	0.00079085	-2.776	-3.28218	tr	U3IB06	SCCPDH	Saccharopine dehydrogenase (putative)
tr|A0A493ST81|A0A493ST81_ANAPP	-0.283461	-3.00778	0.000859094	-2.86605	-3.14951	tr	A0A493ST81	TMEM11	Transmembrane protein 11
tr|A0A493T4Z5|A0A493T4Z5_ANAPP	0.364905	-3.01389	0.000831987	-3.19634	-2.83144	tr	A0A493T4Z5	TOLLIP	Toll interacting protein
tr|U3IRT3|U3IRT3_ANAPP	-0.3451	-3.01237	0.000851475	-2.83982	-3.18492	tr	U3IRT3	LOC101791292	TGc domain-containing protein
tr|U3IYB4|U3IYB4_ANAPP	0.371705	-3.01466	0.0008582	-3.20052	-2.82881	tr	U3IYB4	GLDC	Glycine cleavage system P protein (EC 1.4.4.2)
tr|A0A493STC3|A0A493STC3_ANAPP	0.563689	-3.03556	0.000895271	-3.3174	-2.75371	tr	A0A493STC3	G3BP2	G3BP stress granule assembly factor 2
tr|U3IDQ1|U3IDQ1_ANAPP	-0.411574	-3.0186	0.000903037	-2.81281	-3.22438	tr	U3IDQ1	ACOX2	Acyl-coenzyme A oxidase
tr|A0A493TBG7|A0A493TBG7_ANAPP	-0.267887	-3.00676	0.000924979	-2.87282	-3.14071	tr	A0A493TBG7	EXOC8	Exocyst complex component 8
tr|A0A493SX34|A0A493SX34_ANAPP	0.329066	-3.01124	0.00103132	-3.17577	-2.8467	tr	A0A493SX34	IRS4	Insulin receptor substrate 4
tr|A0A493TZY0|A0A493TZY0_ANAPP	0.300259	-3.00909	0.00103365	-3.15922	-2.85896	tr	A0A493TZY0	SF3B6	Splicing factor 3b subunit 6
tr|U3ID17|U3ID17_ANAPP	-0.497044	-3.02789	0.000998216	-2.77937	-3.27641	tr	U3ID17	SERHL2	Serine hydrolase like 2
tr|U3IJS4|U3IJS4_ANAPP	-0.3724	-3.01496	0.00103356	-2.82876	-3.20116	tr	U3IJS4	STAT3	Signal transducer and activator of transcription
tr|U3J3M4|U3J3M4_ANAPP	-0.384445	-3.01614	0.00102203	-2.82392	-3.20837	tr	U3J3M4		Ig-like domain-containing protein
tr|U3IT68|U3IT68_ANAPP	-0.454978	-3.02269	0.00105354	-2.7952	-3.25018	tr	U3IT68	ALDH4A1	Aldedh domain-containing protein
tr|U3I635|U3I635_ANAPP	0.679988	-3.05566	0.00107218	-3.39565	-2.71566	tr	U3I635	CWC15	CWC15 spliceosome associated protein homolog
tr|A0A493TA63|A0A493TA63_ANAPP	-0.381962	-3.01613	0.0011567	-2.82515	-3.20711	tr	A0A493TA63		Uncharacterized protein
tr|U3ICP7|U3ICP7_ANAPP	0.39616	-3.01758	0.00116626	-3.21566	-2.8195	tr	U3ICP7	MAN2B2	Alpha-mannosidase (EC 3.2.1.-)
tr|U3J1Q5|U3J1Q5_ANAPP	-0.658726	-3.05202	0.00117454	-2.72266	-3.38138	tr	U3J1Q5	LOC101792434	Nudix hydrolase domain-containing protein
tr|U3J9Z0|U3J9Z0_ANAPP	0.362485	-3.01407	0.0012343	-3.19531	-2.83283	tr	U3J9Z0	EPB41	Erythrocyte membrane protein band 4.1
tr|A0A493TFL4|A0A493TFL4_ANAPP	-0.475885	-3.02571	0.00126952	-2.78777	-3.26365	tr	A0A493TFL4	DHCR7	7-dehydrocholesterol reductase
tr|U3IN99|U3IN99_ANAPP	1.01866	-3.12218	0.00126185	-3.63151	-2.61285	tr	U3IN99	THRAP3	Thyroid hormone receptor associated protein 3
tr|A0A493TF33|A0A493TF33_ANAPP	-0.494728	-3.02824	0.00147706	-2.78088	-3.27561	tr	A0A493TF33		Uncharacterized protein
tr|U3J8A4|U3J8A4_ANAPP	0.507002	-3.03099	0.00146406	-3.28449	-2.77749	tr	U3J8A4	TMEM87A	Transmembrane protein 87A
tr|U3ITB1|U3ITB1_ANAPP	-0.511403	-3.03174	0.00152292	-2.77603	-3.28744	tr	U3ITB1		Uncharacterized protein
tr|U3IXU2|U3IXU2_ANAPP	0.62207	-3.04652	0.00160656	-3.35756	-2.73549	tr	U3IXU2	HNRNPU	Heterogeneous nuclear ribonucleoprotein U
tr|U3IB49|U3IB49_ANAPP	-0.442075	-3.02317	0.00163104	-2.80214	-3.24421	tr	U3IB49	LOC101795398	Uncharacterized protein
tr|U3IM50|U3IM50_ANAPP	0.533864	-3.03435	0.00166661	-3.30128	-2.76742	tr	U3IM50	2022-09-09	Septin 9
tr|A0A493TQ89|A0A493TQ89_ANAPP	0.298368	-3.00955	0.00181108	-3.15874	-2.86037	tr	A0A493TQ89	ATP1B3	Sodium/potassium-transporting ATPase subunit beta
tr|A0A493SSJ4|A0A493SSJ4_ANAPP	-0.509659	-3.02978	0.00192192	-2.77495	-3.2846	tr	A0A493SSJ4		Uncharacterized protein
tr|A0A493TR39|A0A493TR39_ANAPP	0.508112	-3.02997	0.00196073	-3.28403	-2.77592	tr	A0A493TR39	GLYR1	Glyoxylate reductase 1 homolog
tr|U3I731|U3I731_ANAPP	0.582608	-3.04047	0.00194956	-3.33177	-2.74916	tr	U3I731	SORBS1	Sorbin and SH3 domain containing 1
tr|A0A493SXF1|A0A493SXF1_ANAPP	0.314865	-3.01116	0.00207497	-3.1686	-2.85373	tr	A0A493SXF1	IGF2BP2	Insulin like growth factor 2 mRNA binding protein 2
tr|A0A493T584|A0A493T584_ANAPP	-0.328024	-3.01184	0.00200975	-2.84782	-3.17585	tr	A0A493T584		Lactoylglutathione lyase (EC 4.4.1.5) (Glyoxalase I)
tr|U3IQM4|U3IQM4_ANAPP	0.28564	-3.00871	0.00207683	-3.15153	-2.86589	tr	U3IQM4		Uncharacterized protein
tr|U3ITS9|U3ITS9_ANAPP	-0.269643	-3.00758	0.00206996	-2.87276	-3.1424	tr	U3ITS9	CCT6B	Chaperonin containing TCP1 subunit 6B
tr|A0A493TF72|A0A493TF72_ANAPP	-0.342864	-3.01346	0.00213499	-2.84203	-3.18489	tr	A0A493TF72	GSS	Glutathione synthetase (GSH-S) (EC 6.3.2.3)
tr|U3I5Q0|U3I5Q0_ANAPP	-1.13611	-3.18394	0.0021244	-2.61588	-3.75199	tr	U3I5Q0	LOC101797666	Uncharacterized protein
tr|U3IIY3|U3IIY3_ANAPP	-0.450774	-3.02495	0.00219276	-2.79956	-3.25033	tr	U3IIY3	C5	Complement C5
tr|U3IRK7|U3IRK7_ANAPP	-0.302114	-3.01014	0.00227433	-2.85908	-3.16119	tr	U3IRK7	ACTB	Actin beta
tr|U3J7X0|U3J7X0_ANAPP	0.474201	-3.02862	0.00230861	-3.26572	-2.79152	tr	U3J7X0	ZNF326	Zinc finger protein 326
tr|U3J950|U3J950_ANAPP	-0.412368	-3.02048	0.00234263	-2.8143	-3.22666	tr	U3J950		Uncharacterized protein
tr|A0A493T5I4|A0A493T5I4_ANAPP	-0.331491	-3.01284	0.0024321	-2.84709	-3.17858	tr	A0A493T5I4		Ig-like domain-containing protein
tr|A0A493TVM5|A0A493TVM5_ANAPP	0.873171	-3.10318	0.0024258	-3.53977	-2.6666	tr	A0A493TVM5		RRM domain-containing protein
tr|A0A493U1K8|A0A493U1K8_ANAPP	0.374048	-3.01657	0.00256691	-3.20359	-2.82955	tr	A0A493U1K8	STX18	Syntaxin 18
tr|A0A493T294|A0A493T294_ANAPP	0.354786	-3.01498	0.00259927	-3.19237	-2.83759	tr	A0A493T294	HMGB2	High mobility group box 2
tr|A0A493TWT1|A0A493TWT1_ANAPP	-1.21176	-3.21257	0.00268042	-2.60669	-3.81845	tr	A0A493TWT1		Uncharacterized protein
tr|A0A493SZN5|A0A493SZN5_ANAPP	0.478459	-3.02843	0.00280021	-3.26766	-2.7892	tr	A0A493SZN5		Uncharacterized protein
tr|A0A493TX77|A0A493TX77_ANAPP	-0.326201	-3.0126	0.00278459	-2.8495	-3.1757	tr	A0A493TX77	RIDA	Reactive intermediate imine deaminase A homolog
tr|U3I3D9|U3I3D9_ANAPP	1.25666	-3.21197	0.00284969	-3.8403	-2.58364	tr	U3I3D9		H15 domain-containing protein
tr|U3ISE0|U3ISE0_ANAPP	0.767414	-3.06912	0.00284398	-3.45283	-2.68542	tr	U3ISE0	2022-09-11	Septin 11
tr|U3J8X2|U3J8X2_ANAPP	-0.333193	-3.01341	0.00285329	-2.84682	-3.18001	tr	U3J8X2	CTPS1	CTP synthase (EC 6.3.4.2) (UTP--ammonia ligase)
tr|U3IQV9|U3IQV9_ANAPP	-1.02039	-3.14878	0.00289053	-2.63859	-3.65898	tr	U3IQV9	ALAS1	5-aminolevulinate synthase (EC 2.3.1.37) (5-aminolevulinic acid synthase) (Delta-ALA synthase) (Delta-aminolevulinate synthase)
tr|A0A493TUJ0|A0A493TUJ0_ANAPP	-0.494907	-3.03047	0.00296377	-2.78301	-3.27792	tr	A0A493TUJ0	SLC25A6	Solute carrier family 25 member 6
tr|U3J2E2|U3J2E2_ANAPP	0.792962	-3.0769	0.0029756	-3.47338	-2.68042	tr	U3J2E2	VPS13D	Vacuolar protein sorting 13 homolog D
tr|A0A493TZ88|A0A493TZ88_ANAPP	0.25989	-3.00734	0.00305235	-3.13729	-2.8774	tr	A0A493TZ88	COTL1	Coactosin like F-actin binding protein 1
tr|U3IMK2|U3IMK2_ANAPP	-0.321999	-3.01221	0.00304962	-2.85121	-3.1732	tr	U3IMK2	RAB8A	RAB8A, member RAS oncogene family
tr|U3ILV0|U3ILV0_ANAPP	0.419383	-3.02201	0.00311168	-3.23171	-2.81232	tr	U3ILV0	SPATS2L	Spermatogenesis associated serine rich 2 like
tr|U3IQN0|U3IQN0_ANAPP	-0.451479	-3.02503	0.00308423	-2.79929	-3.25077	tr	U3IQN0	GPT2	Glutamic--pyruvic transaminase 2
tr|U3ILE9|U3ILE9_ANAPP	0.247752	-3.00648	0.0031596	-3.13035	-2.8826	tr	U3ILE9	API5	Apoptosis inhibitor 5
tr|U3IY64|U3IY64_ANAPP	-0.326814	-3.01281	0.00317104	-2.8494	-3.17622	tr	U3IY64	PGRMC1	Progesterone receptor membrane component 1
tr|U3IG98|U3IG98_ANAPP	0.278495	-3.00855	0.00321136	-3.14779	-2.8693	tr	U3IG98	RBM25	RNA binding motif protein 25
tr|U3HZ43|U3HZ43_ANAPP	-0.498056	-3.03199	0.00326747	-2.78296	-3.28102	tr	U3HZ43	HSD3B7	3Beta_HSD domain-containing protein
tr|U3I4D3|U3I4D3_ANAPP	0.460781	-3.0284	0.00332429	-3.25879	-2.79801	tr	U3I4D3	NONO	Non-POU domain containing octamer binding
tr|A0A493U1E7|A0A493U1E7_ANAPP	-0.539678	-3.03764	0.00341965	-2.7678	-3.30748	tr	A0A493U1E7		Uncharacterized protein
tr|A0A493T7F5|A0A493T7F5_ANAPP	-0.366763	-3.01652	0.00360404	-2.83314	-3.1999	tr	A0A493T7F5	MCCC2	Methylcrotonoyl-CoA carboxylase 2
tr|A0A493TQD9|A0A493TQD9_ANAPP	-0.287981	-3.00937	0.00359949	-2.86538	-3.15336	tr	A0A493TQD9	SC5D	Sterol-C5-desaturase
tr|U3ICK7|U3ICK7_ANAPP	-0.952097	-3.13088	0.00351877	-2.65483	-3.60693	tr	U3ICK7	PSAT1	Phosphoserine aminotransferase (EC 2.6.1.52)
tr|U3IXN1|U3IXN1_ANAPP	-0.296954	-3.01046	0.00355098	-2.86199	-3.15894	tr	U3IXN1	PM20D1	Peptidase M20 domain containing 1
tr|U3IKU2|U3IKU2_ANAPP	-0.416235	-3.02169	0.00363511	-2.81358	-3.22981	tr	U3IKU2	SCP2	Sterol carrier protein 2
tr|A0A493SVS8|A0A493SVS8_ANAPP	0.391484	-3.01982	0.00388125	-3.21557	-2.82408	tr	A0A493SVS8	AP2A2	AP-2 complex subunit alpha
tr|A0A493TZT5|A0A493TZT5_ANAPP	0.275211	-3.00872	0.00382146	-3.14632	-2.87111	tr	A0A493TZT5	NLN	Neurolysin
tr|U3IPY0|U3IPY0_ANAPP	-0.30072	-3.01084	0.00391248	-2.86048	-3.1612	tr	U3IPY0	PWP1	PWP1 homolog, endonuclein
tr|U3IX21|U3IX21_ANAPP	0.372851	-3.01817	0.00386791	-3.20459	-2.83174	tr	U3IX21	CSRP1	Cysteine and glycine rich protein 1
tr|A0A493ST19|A0A493ST19_ANAPP	-0.281749	-3.00924	0.00408303	-2.86836	-3.15011	tr	A0A493ST19		Uncharacterized protein
tr|A0A493SXF3|A0A493SXF3_ANAPP	0.332449	-3.01337	0.0040839	-3.17959	-2.84715	tr	A0A493SXF3	TPM4	Tropomyosin 4
tr|A0A493T6R6|A0A493T6R6_ANAPP	-0.21294	-3.00456	0.00406831	-2.89809	-3.11103	tr	A0A493T6R6	CSDE1	Cold shock domain containing E1
tr|U3HYE8|U3HYE8_ANAPP	-0.307956	-3.01159	0.00401094	-2.85761	-3.16557	tr	U3HYE8	PDP2	Pyruvate dehyrogenase phosphatase catalytic subunit 2
tr|A0A493SSM4|A0A493SSM4_ANAPP	0.428544	-3.02357	0.00426624	-3.23785	-2.8093	tr	A0A493SSM4	OSBP2	Oxysterol-binding protein
tr|A0A493T594|A0A493T594_ANAPP	-0.297353	-3.01064	0.00423398	-2.86196	-3.15932	tr	A0A493T594	GRAMD1B	GRAM domain containing 1B
tr|A0A493TAR9|A0A493TAR9_ANAPP	-0.293425	-3.01031	0.00423677	-2.86359	-3.15702	tr	A0A493TAR9	ACOX3	Acyl-coenzyme A oxidase
tr|U3IQ07|U3IQ07_ANAPP	0.242497	-3.00647	0.00428591	-3.12772	-2.88522	tr	U3IQ07	SCARB2	Scavenger receptor class B member 2
tr|U3J7G5|U3J7G5_ANAPP	-0.338008	-3.01418	0.00429331	-2.84518	-3.18318	tr	U3J7G5	HEBP1	Heme binding protein 1
tr|A0A493SV41|A0A493SV41_ANAPP	-0.26111	-3.00795	0.00438515	-2.87739	-3.1385	tr	A0A493SV41		Uncharacterized protein
tr|A0A493TEG7|A0A493TEG7_ANAPP	0.334311	-3.01371	0.00433258	-3.18086	-2.84655	tr	A0A493TEG7	SH3GL1	SH3 domain containing GRB2 like 1, endophilin A2
tr|U3IQB4|U3IQB4_ANAPP	-0.301464	-3.0109	0.0044233	-2.86016	-3.16163	tr	U3IQB4	HAO2	Hydroxyacid oxidase 2
tr|U3IR57|U3IR57_ANAPP	-0.320957	-3.01297	0.00441927	-2.85249	-3.17345	tr	U3IR57	MDH1	Malate dehydrogenase (EC 1.1.1.37)
tr|A0A493TT23|A0A493TT23_ANAPP	-0.346472	-3.0152	0.00450148	-2.84196	-3.18843	tr	A0A493TT23	ANPEP	Aminopeptidase (EC 3.4.11.-)
tr|A0A493T3W0|A0A493T3W0_ANAPP	0.241229	-3.00653	0.00474528	-3.12715	-2.88592	tr	A0A493T3W0		CHHC U11-48K-type domain-containing protein
tr|A0A493TBW9|A0A493TBW9_ANAPP	-0.218454	-3.00503	0.00471808	-2.89581	-3.11426	tr	A0A493TBW9	GEMIN4	Gem nuclear organelle associated protein 4
tr|U3ILR5|U3ILR5_ANAPP	-0.26655	-3.00821	0.00465838	-2.87493	-3.14148	tr	U3ILR5	ERO1B	Endoplasmic reticulum oxidoreductase 1 beta
tr|U3IN31|U3IN31_ANAPP	0.385037	-3.01912	0.00468753	-3.21164	-2.82661	tr	U3IN31	GNS	N-acetylglucosamine-6-sulfatase (EC 3.1.6.14) (Glucosamine-6-sulfatase)
tr|U3J6P9|U3J6P9_ANAPP	0.33888	-3.01456	0.00474084	-3.184	-2.84512	tr	U3J6P9	ATP6V1D	ATPase H+ transporting V1 subunit D
tr|A0A493SXB7|A0A493SXB7_ANAPP	0.27351	-3.00883	0.00509943	-3.14558	-2.87207	tr	A0A493SXB7	PI4KA	Phosphatidylinositol 4-kinase alpha
tr|A0A493TC45|A0A493TC45_ANAPP	0.234101	-3.00599	0.00507816	-3.12304	-2.88894	tr	A0A493TC45	USP10	Ubiquitin carboxyl-terminal hydrolase (EC 3.4.19.12)
tr|U3IFW0|U3IFW0_ANAPP	0.283958	-3.00971	0.00506021	-3.15169	-2.86773	tr	U3IFW0	RIOK3	RIO kinase 3
tr|U3IX52|U3IX52_ANAPP	0.430656	-3.02569	0.00520667	-3.24102	-2.81036	tr	U3IX52	SMAP1	Small ArfGAP 1
tr|U3IH14|U3IH14_ANAPP	-0.236743	-3.00628	0.00530013	-2.88791	-3.12465	tr	U3IH14	PTS	6-pyruvoyltetrahydropterin synthase
tr|A0A493SU98|A0A493SU98_ANAPP	0.253585	-3.0075	0.00547334	-3.13429	-2.88071	tr	A0A493SU98	NOC2L	NOC2 like nucleolar associated transcriptional repressor
tr|U3IS30|U3IS30_ANAPP	-0.205047	-3.00426	0.00548087	-2.90174	-3.10679	tr	U3IS30	BLMH	Bleomycin hydrolase
tr|U3ICJ8|U3ICJ8_ANAPP	0.287836	-3.01015	0.0055656	-3.15407	-2.86623	tr	U3ICJ8	MPP1	Membrane palmitoylated protein 1
tr|U3ICN7|U3ICN7_ANAPP	-0.375091	-3.0187	0.00563509	-2.83115	-3.20624	tr	U3ICN7	RPL12	Ribosomal protein L12
tr|U3I3K3|U3I3K3_ANAPP	-0.368516	-3.0172	0.0058748	-2.83295	-3.20146	tr	U3I3K3	LOC101799402 AFDN	Afadin, adherens junction formation factor
tr|U3IAP5|U3IAP5_ANAPP	0.350123	-3.01587	0.00586049	-3.19093	-2.84081	tr	U3IAP5	MANBAL	Mannosidase beta like
tr|U3ICI8|U3ICI8_ANAPP	-0.519564	-3.03605	0.0057117	-2.77627	-3.29584	tr	U3ICI8	LOC101793493	FABP domain-containing protein
tr|U3IF29|U3IF29_ANAPP	-0.265122	-3.00843	0.00585337	-2.87586	-3.14099	tr	U3IF29	TMEM135	Transmembrane protein 135
tr|U3INF6|U3INF6_ANAPP	-0.345284	-3.01588	0.00583887	-2.84324	-3.18852	tr	U3INF6	GART	Trifunctional purine biosynthetic protein adenosine-3 [Includes: Phosphoribosylamine--glycine ligase (EC 6.3.4.13) (Glycinamide ribonucleotide synthetase) (GARS) (Phosphoribosylglycinamide synthetase); Phosphoribosylformylglycinamidine cyclo-ligase (EC 6.3.3.1) (AIR synthase) (AIRS) (Phosphoribosyl-aminoimidazole synthetase); Phosphoribosylglycinamide formyltransferase (EC 2.1.2.2) (5'-phosphorib…
tr|U3J7D9|U3J7D9_ANAPP	-0.382824	-3.0203	0.00573879	-2.82889	-3.21171	tr	U3J7D9	TMED2	Transmembrane p24 trafficking protein 2
tr|A0A493SW37|A0A493SW37_ANAPP	-0.354239	-3.01763	0.00603244	-2.84051	-3.19475	tr	A0A493SW37	MFAP1	Microfibril associated protein 1
tr|A0A493U112|A0A493U112_ANAPP	0.586701	-3.05183	0.00603598	-3.34518	-2.75848	tr	A0A493U112	SCAF4	SR-related CTD associated factor 4
tr|A0A493U3Z2|A0A493U3Z2_ANAPP	0.999495	-3.16094	0.00601097	-3.66068	-2.66119	tr	A0A493U3Z2		Uncharacterized protein
tr|A0A493TME3|A0A493TME3_ANAPP	0.82749	-3.10899	0.00621495	-3.52274	-2.69525	tr	A0A493TME3		PAM2 domain-containing protein
tr|U3IDA3|U3IDA3_ANAPP	0.329896	-3.01402	0.00617805	-3.17897	-2.84907	tr	U3IDA3	LY75	Uncharacterized protein
tr|U3J597|U3J597_ANAPP	-0.406278	-3.02278	0.00621672	-2.81964	-3.22592	tr	U3J597	IDH1	Isocitrate dehydrogenase [NADP] (EC 1.1.1.42)
tr|A0A493TCJ6|A0A493TCJ6_ANAPP	-0.429496	-3.02632	0.00633007	-2.81157	-3.24107	tr	A0A493TCJ6		Uncharacterized protein
tr|U3IXM0|U3IXM0_ANAPP	0.516012	-3.03935	0.00632996	-3.29736	-2.78135	tr	U3IXM0	FKBP4	Peptidylprolyl isomerase (EC 5.2.1.8)
tr|A0A493TPG8|A0A493TPG8_ANAPP	0.264077	-3.00847	0.00644839	-3.14051	-2.87644	tr	A0A493TPG8	MBNL2	Muscleblind like splicing regulator 2
tr|A0A493TR14|A0A493TR14_ANAPP	0.280222	-3.00974	0.00641107	-3.14985	-2.86962	tr	A0A493TR14	TNS1	Tensin 1
tr|U3I048|U3I048_ANAPP	0.227891	-3.00592	0.00637913	-3.11987	-2.89198	tr	U3I048	HNRNPH3	Heterogeneous nuclear ribonucleoprotein H3
tr|A0A493SV33|A0A493SV33_ANAPP	0.343858	-3.0164	0.00655463	-3.18833	-2.84448	tr	A0A493SV33	AGFG1	ArfGAP with FG repeats 1
tr|A0A493U1Q9|A0A493U1Q9_ANAPP	-0.419663	-3.02575	0.00657705	-2.81592	-3.23558	tr	A0A493U1Q9	SELENOM	Selenoprotein M
tr|U3IS54|U3IS54_ANAPP	-0.417341	-3.02366	0.0065239	-2.81499	-3.23233	tr	U3IS54	PDIA3	Protein disulfide-isomerase (EC 5.3.4.1)
tr|A0A493TGV2|A0A493TGV2_ANAPP	-0.219042	-3.00541	0.00673104	-2.89589	-3.11493	tr	A0A493TGV2	AASS	Aminoadipate-semialdehyde synthase
tr|A0A493T7M7|A0A493T7M7_ANAPP	0.431691	-3.0273	0.00706271	-3.24315	-2.81146	tr	A0A493T7M7	CLINT1	Clathrin interactor 1
tr|U3IIR1|U3IIR1_ANAPP	-0.497456	-3.03348	0.00707203	-2.78475	-3.28221	tr	U3IIR1	AGMO	Alkylglycerol monooxygenase
tr|U3IWF5|U3IWF5_ANAPP	0.470967	-3.03204	0.00703696	-3.26752	-2.79655	tr	U3IWF5	ABLIM1	Actin binding LIM protein 1
tr|A0A493T559|A0A493T559_ANAPP	-0.797958	-3.10071	0.00739532	-2.70173	-3.49969	tr	A0A493T559	HPX	Hemopexin
tr|A0A493TCU1|A0A493TCU1_ANAPP	0.195107	-3.00396	0.00734504	-3.10151	-2.9064	tr	A0A493TCU1		Uncharacterized protein
tr|A0A493TYW5|A0A493TYW5_ANAPP	0.264429	-3.00887	0.0074324	-3.14109	-2.87666	tr	A0A493TYW5	SETD3	SET domain containing 3, actin histidine methyltransferase
tr|A0A493U0T4|A0A493U0T4_ANAPP	0.192344	-3.0038	0.00730512	-3.09998	-2.90763	tr	A0A493U0T4	GOLPH3	Golgi phosphoprotein 3
tr|U3I9W5|U3I9W5_ANAPP	-0.228526	-3.00607	0.007324	-2.89181	-3.12034	tr	U3I9W5	AUP1	AUP1, lipid droplet regulating VLDL assembly factor
tr|U3IKT3|U3IKT3_ANAPP	-0.242024	-3.00689	0.007319	-2.88588	-3.1279	tr	U3IKT3	KIF5B	Kinesin-like protein
tr|U3ILU7|U3ILU7_ANAPP	0.295568	-3.01163	0.00712989	-3.15941	-2.86384	tr	U3ILU7	TARSL2	Threonyl-tRNA synthetase like 2
tr|U3J0Y9|U3J0Y9_ANAPP	0.547052	-3.04128	0.0074225	-3.3148	-2.76775	tr	U3J0Y9	MT4	Metallothionein
tr|U3J7Z8|U3J7Z8_ANAPP	0.461586	-3.02872	0.0072232	-3.25951	-2.79792	tr	U3J7Z8	LGALS1	Galectin
tr|A0A493SUB4|A0A493SUB4_ANAPP	0.619327	-3.05604	0.00753868	-3.36571	-2.74638	tr	A0A493SUB4	ZNF512	Zinc finger protein 512
tr|U3J821|U3J821_ANAPP	0.342738	-3.01589	0.00751022	-3.18726	-2.84452	tr	U3J821	SNW1	SNW domain containing 1
tr|A0A493T4C2|A0A493T4C2_ANAPP	0.253952	-3.00781	0.0075902	-3.13478	-2.88083	tr	A0A493T4C2	RABGGTB	Geranylgeranyl transferase type-2 subunit beta (EC 2.5.1.60)
tr|A0A493SVI1|A0A493SVI1_ANAPP	-0.41916	-3.0255	0.00774653	-2.81592	-3.23508	tr	A0A493SVI1	CCT3	T-complex protein 1 subunit gamma
tr|A0A493TSN3|A0A493TSN3_ANAPP	0.881864	-3.121	0.00771147	-3.56193	-2.68007	tr	A0A493TSN3		Epimerase domain-containing protein
tr|U3IWR8|U3IWR8_ANAPP	-0.359861	-3.01883	0.00772367	-2.8389	-3.19876	tr	U3IWR8	LOC101803572	SERPIN domain-containing protein
tr|A0A493TBN3|A0A493TBN3_ANAPP	0.395423	-3.02196	0.00779102	-3.21968	-2.82425	tr	A0A493TBN3	PDLIM7	PDZ and LIM domain 7
tr|A0A493T444|A0A493T444_ANAPP	0.447333	-3.029	0.00814137	-3.25267	-2.80534	tr	A0A493T444		Amine oxidase (EC 1.4.3.-)
tr|A0A493TGE7|A0A493TGE7_ANAPP	0.462518	-3.03067	0.00816977	-3.26193	-2.79941	tr	A0A493TGE7	PDCD4	Programmed cell death 4
tr|U3I6B2|U3I6B2_ANAPP	0.318057	-3.01398	0.00827162	-3.17301	-2.85495	tr	U3I6B2	MPRIP	Myosin phosphatase Rho interacting protein
tr|U3IBW3|U3IBW3_ANAPP	0.243189	-3.00721	0.00823945	-3.12881	-2.88562	tr	U3IBW3	AHCTF1	AT-hook containing transcription factor 1
tr|U3IPK5|U3IPK5_ANAPP	0.602441	-3.05744	0.00825623	-3.35867	-2.75622	tr	U3IPK5	LSM14A	LSM14A, mRNA processing body assembly factor
tr|U3IYK7|U3IYK7_ANAPP	0.405937	-3.02354	0.00796667	-3.22651	-2.82058	tr	U3IYK7	SYAP1	Synapse associated protein 1
tr|U3J0Z1|U3J0Z1_ANAPP	-0.289877	-3.01148	0.00826909	-2.86654	-3.15641	tr	U3J0Z1	GALK1	Galactokinase 1
tr|U3J2S9|U3J2S9_ANAPP	0.338891	-3.01588	0.00794655	-3.18533	-2.84644	tr	U3J2S9	TMEM43	Uncharacterized protein
tr|U3J3P4|U3J3P4_ANAPP	0.322843	-3.01406	0.00808886	-3.17548	-2.85264	tr	U3J3P4	CTSL	Uncharacterized protein
tr|U3J9M9|U3J9M9_ANAPP	0.216446	-3.00546	0.00825172	-3.11368	-2.89724	tr	U3J9M9	PARVA	Parvin alpha
tr|A0A493TX50|A0A493TX50_ANAPP	-0.25981	-3.0086	0.00839753	-2.8787	-3.13851	tr	A0A493TX50	TKFC	Triokinase and FMN cyclase
tr|U3IN55|U3IN55_ANAPP	-0.394083	-3.02269	0.00842542	-2.82565	-3.21973	tr	U3IN55	C9	Complement C9
tr|A0A493TRB6|A0A493TRB6_ANAPP	-0.315318	-3.01349	0.00865307	-2.85583	-3.17115	tr	A0A493TRB6	TTPA	Alpha tocopherol transfer protein
tr|U3IDG1|U3IDG1_ANAPP	-0.212869	-3.00526	0.00858765	-2.89882	-3.11169	tr	U3IDG1	MEMO1	Mediator of cell motility 1
tr|U3IGC6|U3IGC6_ANAPP	0.244285	-3.00762	0.00866513	-3.12976	-2.88548	tr	U3IGC6	EIF3A EIF3S10	Eukaryotic translation initiation factor 3 subunit A (eIF3a) (Eukaryotic translation initiation factor 3 subunit 10) (eIF-3-theta)
tr|U3I4R2|U3I4R2_ANAPP	-0.725666	-3.08511	0.00887022	-2.72227	-3.44794	tr	U3I4R2	FMO3	Dimethylaniline monooxygenase [N-oxide-forming] (EC 1.14.13.8)
tr|U3IM27|U3IM27_ANAPP	-0.526948	-3.04152	0.00884148	-2.77804	-3.30499	tr	U3IM27	ALDH2	Aldedh domain-containing protein
tr|U3J8V0|U3J8V0_ANAPP	0.352512	-3.0172	0.00885641	-3.19346	-2.84095	tr	U3J8V0	HTATIP2	HIV-1 Tat interactive protein 2
tr|A0A493SSI2|A0A493SSI2_ANAPP	-0.334696	-3.01565	0.0094802	-2.8483	-3.183	tr	A0A493SSI2		Uncharacterized protein
tr|A0A493SW39|A0A493SW39_ANAPP	-0.194284	-3.00418	0.00923089	-2.90703	-3.10132	tr	A0A493SW39	FAH	Fumarylacetoacetase (EC 3.7.1.2) (Fumarylacetoacetate hydrolase)
tr|A0A493T3E4|A0A493T3E4_ANAPP	0.179917	-3.00335	0.00950659	-3.09331	-2.91339	tr	A0A493T3E4	FKBP15	Peptidylprolyl isomerase (EC 5.2.1.8)
tr|A0A493T7U8|A0A493T7U8_ANAPP	0.43419	-3.02768	0.00948639	-3.24478	-2.81059	tr	A0A493T7U8	SCYL2	SCY1 like pseudokinase 2
tr|A0A493TRK7|A0A493TRK7_ANAPP	0.241644	-3.00746	0.00942974	-3.12828	-2.88664	tr	A0A493TRK7		Uncharacterized protein
tr|A0A493TV40|A0A493TV40_ANAPP	0.308939	-3.01376	0.00933072	-3.16823	-2.85929	tr	A0A493TV40	RPS10-NUDT3	RPS10-NUDT3 readthrough
tr|A0A493U0W8|A0A493U0W8_ANAPP	-0.392103	-3.02258	0.00943767	-2.82652	-3.21863	tr	A0A493U0W8	CNPY3	Canopy FGF signaling regulator 3
tr|U3IM39|U3IM39_ANAPP	-0.303115	-3.01308	0.00933579	-2.86152	-3.16464	tr	U3IM39	SLC27A4	Solute carrier family 27 member 4
tr|U3J213|U3J213_ANAPP	-0.25296	-3.0082	0.00914672	-2.88172	-3.13468	tr	U3J213	ATL2	Atlastin GTPase 2
tr|U3J3I3|U3J3I3_ANAPP	0.192999	-3.00411	0.0094762	-3.10061	-2.90761	tr	U3J3I3	CNBP	CCHC-type zinc finger nucleic acid binding protein
tr|U3J5G0|U3J5G0_ANAPP	0.24742	-3.00785	0.00936519	-3.13156	-2.88414	tr	U3J5G0	JUP	Junction plakoglobin
tr|U3J7I8|U3J7I8_ANAPP	0.577543	-3.05055	0.00956645	-3.33932	-2.76178	tr	U3J7I8	UBAP2L	Ubiquitin associated protein 2 like
tr|A0A493SSC9|A0A493SSC9_ANAPP	0.273434	-3.01012	0.00970976	-3.14684	-2.87341	tr	A0A493SSC9	SIL1	SIL1 nucleotide exchange factor
tr|U3IWG2|U3IWG2_ANAPP	-0.183641	-3.00353	0.00966953	-2.91171	-3.09535	tr	U3IWG2	ZBTB8OS	Zinc finger and BTB domain containing 8 opposite strand
tr|U3IDJ5|U3IDJ5_ANAPP	-0.225038	-3.00635	0.0098363	-2.89383	-3.11887	tr	U3IDJ5	RTN4	Reticulon
tr|U3IS46|U3IS46_ANAPP	0.373897	-3.01972	0.00996326	-3.20667	-2.83278	tr	U3IS46	LAMA5	Laminin subunit alpha 5
tr|U3INV7|U3INV7_ANAPP	0.320119	-3.0138	0.0100201	-3.17386	-2.85374	tr	U3INV7	ABCF2	Uncharacterized protein
tr|A0A493SYD8|A0A493SYD8_ANAPP	-0.206114	-3.00507	0.0104521	-2.90201	-3.10813	tr	A0A493SYD8	UBE2G2	Ubiquitin conjugating enzyme E2 G2
tr|A0A493TSF3|A0A493TSF3_ANAPP	0.231779	-3.00686	0.0105812	-3.12275	-2.89097	tr	A0A493TSF3	MAEA	Macrophage erythroblast attacher
tr|U3IG40|U3IG40_ANAPP	0.383788	-3.02197	0.0105409	-3.21387	-2.83008	tr	U3IG40	PPFIBP2	PPFIA binding protein 2
tr|U3ILD0|U3ILD0_ANAPP	-0.230979	-3.00699	0.010542	-2.8915	-3.12248	tr	U3ILD0	LOC101802407	Hcy-binding domain-containing protein
tr|A0A493TPB0|A0A493TPB0_ANAPP	-0.37978	-3.02071	0.0106898	-2.83082	-3.2106	tr	A0A493TPB0	METTL27	Methyltransferase like 27
tr|A0A493TVL5|A0A493TVL5_ANAPP	0.187057	-3.00385	0.0108125	-3.09738	-2.91032	tr	A0A493TVL5	ATP6V1H	V-type proton ATPase subunit H
tr|U3J629|U3J629_ANAPP	0.308934	-3.01384	0.010807	-3.16831	-2.85938	tr	U3J629	LOC101802804 MTSS1	MTSS1, I-BAR domain containing
tr|U3IBV5|U3IBV5_ANAPP	-0.664206	-3.06976	0.0109107	-2.73766	-3.40187	tr	U3IBV5	FADS6	FA_desaturase domain-containing protein
tr|A0A493TH58|A0A493TH58_ANAPP	-0.361952	-3.0186	0.0110622	-2.83762	-3.19957	tr	A0A493TH58	ACAD8	Acyl-CoA dehydrogenase family member 8
tr|U3J7N0|U3J7N0_ANAPP	0.246772	-3.00805	0.0113674	-3.13144	-2.88467	tr	U3J7N0	AGRN	Agrin
tr|A0A493U464|A0A493U464_ANAPP	0.269111	-3.01008	0.0117948	-3.14464	-2.87553	tr	A0A493U464	SF3A2	Splicing factor 3a subunit 2
tr|A0A493TAJ8|A0A493TAJ8_ANAPP	0.215115	-3.00587	0.0119114	-3.11343	-2.89832	tr	A0A493TAJ8	DDX17	DEAD-box helicase 17
tr|U3ILH0|U3ILH0_ANAPP	0.434506	-3.02904	0.0119838	-3.2463	-2.81179	tr	U3ILH0	TOM1	Target of myb1 membrane trafficking protein
tr|U3IJW4|U3IJW4_ANAPP	0.445064	-3.02927	0.0123662	-3.25181	-2.80674	tr	U3IJW4	HTT	Huntingtin
tr|U3I554|U3I554_ANAPP	0.486814	-3.03922	0.0126039	-3.28263	-2.79581	tr	U3I554	MTFR1	Mitochondrial fission regulator 1
tr|U3J9K1|U3J9K1_ANAPP	-0.200547	-3.00493	0.0126228	-2.90466	-3.1052	tr	U3J9K1	GYS2	Glycogen [starch] synthase (EC 2.4.1.11)
tr|A0A493T3J2|A0A493T3J2_ANAPP	-0.319136	-3.01566	0.0126811	-2.8561	-3.17523	tr	A0A493T3J2	LGALS8	Galectin
tr|U3IVG2|U3IVG2_ANAPP	0.371422	-3.021	0.0127503	-3.20671	-2.83529	tr	U3IVG2	SERPINF1	Serpin family F member 1
tr|U3ISF2|U3ISF2_ANAPP	-0.358028	-3.01992	0.0128813	-2.8409	-3.19893	tr	U3ISF2	NUDT12	Nudix hydrolase 12
tr|U3J3T4|U3J3T4_ANAPP	0.298893	-3.01278	0.0128775	-3.16222	-2.86333	tr	U3J3T4	INSR	Tyrosine-protein kinase receptor (EC 2.7.10.1)
tr|U3J925|U3J925_ANAPP	-0.555996	-3.05473	0.0129963	-2.77673	-3.33272	tr	U3J925	ACLY	Ligase_CoA domain-containing protein
tr|A0A493T7P8|A0A493T7P8_ANAPP	0.588076	-3.05983	0.0131487	-3.35387	-2.76579	tr	A0A493T7P8	NUCKS1	Nuclear casein kinase and cyclin dependent kinase substrate 1
tr|U3IT45|U3IT45_ANAPP	-0.181666	-3.00374	0.0131034	-2.9129	-3.09457	tr	U3IT45	HSPA8	Heat shock protein family A (Hsp70) member 8
tr|U3IVJ0|U3IVJ0_ANAPP	-0.310051	-3.01404	0.0133945	-2.85901	-3.16906	tr	U3IVJ0	PPP1R3B	Protein phosphatase 1 regulatory subunit
tr|A0A493TW14|A0A493TW14_ANAPP	-0.222078	-3.00659	0.0135315	-2.89555	-3.11763	tr	A0A493TW14	ANXA6	Annexin
tr|U3IFH4|U3IFH4_ANAPP	-0.220377	-3.00632	0.0135636	-2.89613	-3.11651	tr	U3IFH4	PGD	6-phosphogluconate dehydrogenase, decarboxylating (EC 1.1.1.44)
tr|U3ISR5|U3ISR5_ANAPP	0.722967	-3.08781	0.0135535	-3.44929	-2.72632	tr	U3ISR5	LASP1	LIM and SH3 protein 1
tr|A0A493SW93|A0A493SW93_ANAPP	-0.389173	-3.02491	0.0139378	-2.83032	-3.2195	tr	A0A493SW93		Uncharacterized protein
tr|A0A493TBJ0|A0A493TBJ0_ANAPP	0.222781	-3.00683	0.0138741	-3.11823	-2.89544	tr	A0A493TBJ0		Ig-like domain-containing protein
tr|A0A493TD57|A0A493TD57_ANAPP	-0.522826	-3.04761	0.0139468	-2.7862	-3.30903	tr	A0A493TD57		Uncharacterized protein
tr|U3IGS6|U3IGS6_ANAPP	0.398134	-3.02548	0.0138086	-3.22455	-2.82642	tr	U3IGS6	STAB1	Stabilin 1
tr|U3IHK6|U3IHK6_ANAPP	-0.219689	-3.00648	0.0138874	-2.89663	-3.11632	tr	U3IHK6	GLOD4	Glyoxalase domain containing 4
tr|U3J3A3|U3J3A3_ANAPP	0.167082	-3.00292	0.0136872	-3.08646	-2.91937	tr	U3J3A3	BMP2K	BMP2 inducible kinase
tr|U3IXZ9|U3IXZ9_ANAPP	-0.449704	-3.03357	0.0140215	-2.80872	-3.25842	tr	U3IXZ9	ABAT	4-aminobutyrate aminotransferase
tr|A0A493SUE6|A0A493SUE6_ANAPP	0.343264	-3.01756	0.0142557	-3.18919	-2.84592	tr	A0A493SUE6	CARHSP1	Calcium regulated heat stable protein 1
tr|A0A493T8T0|A0A493T8T0_ANAPP	-0.465044	-3.0358	0.0145161	-2.80328	-3.26833	tr	A0A493T8T0		Brix domain-containing protein
tr|A0A493TCF3|A0A493TCF3_ANAPP	-0.216331	-3.00622	0.0144037	-2.89805	-3.11438	tr	A0A493TCF3		Uncharacterized protein
tr|U3I6L8|U3I6L8_ANAPP	0.206148	-3.00546	0.0142859	-3.10854	-2.90239	tr	U3I6L8	NSF	Uncharacterized protein
tr|U3IBF5|U3IBF5_ANAPP	-0.193877	-3.00469	0.0142335	-2.90775	-3.10163	tr	U3IBF5	UCHL3	Ubiquitin carboxyl-terminal hydrolase (EC 3.4.19.12)
tr|U3IR35|U3IR35_ANAPP	0.469202	-3.03584	0.0141255	-3.27044	-2.80124	tr	U3IR35	STMN1	Stathmin
tr|U3IU77|U3IU77_ANAPP	0.20606	-3.00547	0.014473	-3.1085	-2.90244	tr	U3IU77	GCN1	GCN1, eIF2 alpha kinase activator homolog
tr|U3IVZ2|U3IVZ2_ANAPP	0.486751	-3.0395	0.0144649	-3.28288	-2.79613	tr	U3IVZ2	LSP1	Lymphocyte specific protein 1
tr|U3J7I7|U3J7I7_ANAPP	-0.278121	-3.01119	0.014521	-2.87213	-3.15025	tr	U3J7I7	INPP5B	Inositol polyphosphate-5-phosphatase B
tr|U3I5P3|U3I5P3_ANAPP	0.368757	-3.02316	0.0146523	-3.20754	-2.83878	tr	U3I5P3	EGFR	Receptor protein-tyrosine kinase (EC 2.7.10.1)
tr|U3ICM4|U3ICM4_ANAPP	0.165863	-3.00292	0.0146241	-3.08585	-2.91999	tr	U3ICM4	SRSF10	Serine and arginine rich splicing factor 10
tr|U3INQ1|U3INQ1_ANAPP	0.984172	-3.18418	0.0148263	-3.67627	-2.6921	tr	U3INQ1	EIF4H	Eukaryotic translation initiation factor 4H
tr|A0A493TUW2|A0A493TUW2_ANAPP	-0.154772	-3.00234	0.0150518	-2.92496	-3.07973	tr	A0A493TUW2		PPM-type phosphatase domain-containing protein
tr|A0A493TVZ9|A0A493TVZ9_ANAPP	0.657294	-3.07908	0.0151124	-3.40772	-2.75043	tr	A0A493TVZ9	SERBP1	SERPINE1 mRNA binding protein 1
tr|U3I5R7|U3I5R7_ANAPP	0.245086	-3.00876	0.0152469	-3.1313	-2.88621	tr	U3I5R7	PPP6R2	Protein phosphatase 6 regulatory subunit 2
tr|A0A493SXM0|A0A493SXM0_ANAPP	-0.324893	-3.01659	0.0154892	-2.85414	-3.17903	tr	A0A493SXM0	PMM2	Phosphomannomutase (EC 5.4.2.8)
tr|U3IY16|U3IY16_ANAPP	-0.321355	-3.01596	0.0156361	-2.85528	-3.17664	tr	U3IY16	ABHD14B	Abhydrolase domain containing 14B
tr|U3I941|U3I941_ANAPP	0.173861	-3.0035	0.0157603	-3.09043	-2.91657	tr	U3I941	CLUH	Clustered mitochondria protein homolog
tr|A0A493SSV9|A0A493SSV9_ANAPP	0.277742	-3.01178	0.0159204	-3.15065	-2.87291	tr	A0A493SSV9	HMGCS1	3-hydroxy-3-methylglutaryl coenzyme A synthase (HMG-CoA synthase) (EC 2.3.3.10)
tr|U3J9N2|U3J9N2_ANAPP	-0.281811	-3.01243	0.0158853	-2.87153	-3.15334	tr	U3J9N2	PRPSAP1	Phosphoribosyl pyrophosphate synthetase associated protein 1
tr|A0A493T7G0|A0A493T7G0_ANAPP	-0.210448	-3.00588	0.01642	-2.90066	-3.1111	tr	A0A493T7G0	TPP2	Tripeptidyl peptidase 2
tr|A0A493TPV3|A0A493TPV3_ANAPP	-0.304485	-3.01444	0.0163076	-2.8622	-3.16669	tr	A0A493TPV3	FTCD	Formimidoyltransferase cyclodeaminase
tr|A0A493U1N5|A0A493U1N5_ANAPP	-0.504836	-3.04514	0.0163793	-2.79272	-3.29756	tr	A0A493U1N5	ENTPD5	Ectonucleoside triphosphate diphosphohydrolase 5
tr|A0A493U2T6|A0A493U2T6_ANAPP	0.380752	-3.02394	0.0161365	-3.21432	-2.83357	tr	A0A493U2T6	FHL1	Four and a half LIM domains 1
tr|U3I5Y6|U3I5Y6_ANAPP	-0.210003	-3.00599	0.0165427	-2.90099	-3.11099	tr	U3I5Y6	RAE1	Ribonucleic acid export 1
tr|U3IGQ0|U3IGQ0_ANAPP	-0.224878	-3.00728	0.0165737	-2.89484	-3.11972	tr	U3IGQ0	AGXT2	Alanine--glyoxylate aminotransferase 2
tr|U3INH1|U3INH1_ANAPP	0.158394	-3.0026	0.016312	-3.0818	-2.9234	tr	U3INH1	SNX4	Sorting nexin 4
tr|U3IQU4|U3IQU4_ANAPP	0.384807	-3.0233	0.0161354	-3.2157	-2.83089	tr	U3IQU4	MOCOS	Molybdenum cofactor sulfurase (MCS) (MOS) (MoCo sulfurase) (EC 2.8.1.9) (Molybdenum cofactor sulfurtransferase)
tr|U3IV38|U3IV38_ANAPP	-0.25671	-3.00983	0.0164025	-2.88147	-3.13818	tr	U3IV38	NDUFA7	Uncharacterized protein
tr|U3J9A5|U3J9A5_ANAPP	-0.187418	-3.00436	0.0165783	-2.91065	-3.09807	tr	U3J9A5	IPO7	Importin 7
tr|U3ICR7|U3ICR7_ANAPP	0.318989	-3.01616	0.0167935	-3.17565	-2.85666	tr	U3ICR7	CCDC12	Coiled-coil domain containing 12
tr|U3IGJ1|U3IGJ1_ANAPP	0.538692	-3.05046	0.0169319	-3.31981	-2.78111	tr	U3IGJ1	DEK	DEK proto-oncogene
tr|U3IJP0|U3IJP0_ANAPP	-0.453977	-3.03136	0.0169487	-2.80437	-3.25834	tr	U3IJP0	LOC101805041	Tubulin alpha chain
tr|U3IVC3|U3IVC3_ANAPP	-0.267809	-3.01125	0.0169236	-2.87734	-3.14515	tr	U3IVC3	GHITM	Growth hormone inducible transmembrane protein
tr|U3J3J7|U3J3J7_ANAPP	-0.383928	-3.02505	0.0169645	-2.83309	-3.21702	tr	U3J3J7	HSD17B7	Hydroxysteroid 17-beta dehydrogenase 7
tr|A0A493TKU1|A0A493TKU1_ANAPP	0.176396	-3.00378	0.0172676	-3.09198	-2.91558	tr	A0A493TKU1	AS3MT	Arsenite methyltransferase
tr|A0A493TSF8|A0A493TSF8_ANAPP	-0.527884	-3.05055	0.0172065	-2.78661	-3.31449	tr	A0A493TSF8		Anaphylatoxin-like domain-containing protein
tr|U3I9M2|U3I9M2_ANAPP	-0.249536	-3.0093	0.0173032	-2.88453	-3.13407	tr	U3I9M2	PPIB	Peptidyl-prolyl cis-trans isomerase (PPIase) (EC 5.2.1.8)
tr|U3IRR1|U3IRR1_ANAPP	0.204385	-3.00572	0.0171031	-3.10792	-2.90353	tr	U3IRR1	WDR82	WD repeat domain 82
tr|U3J3M5|U3J3M5_ANAPP	0.306826	-3.01467	0.0172947	-3.16808	-2.86126	tr	U3J3M5	CEBPZ	CCAAT enhancer binding protein zeta
tr|U3I3I3|U3I3I3_ANAPP	-0.317128	-3.01632	0.017552	-2.85776	-3.17488	tr	U3I3I3	B2M	Beta-2-microglobulin
tr|U3IFD3|U3IFD3_ANAPP	0.812712	-3.10115	0.0177703	-3.5075	-2.69479	tr	U3IFD3	MYH11	Myosin heavy chain 11
tr|A0A493TY05|A0A493TY05_ANAPP	-0.574969	-3.05884	0.0181311	-2.77135	-3.34632	tr	A0A493TY05	NQO1	NAD(P)H quinone dehydrogenase 1
tr|A0A493TJ88|A0A493TJ88_ANAPP	0.239484	-3.0082	0.018497	-3.12794	-2.88845	tr	A0A493TJ88	CDK9	Cyclin dependent kinase 9
tr|A0A493THG8|A0A493THG8_ANAPP	-0.174636	-3.00377	0.0188625	-2.91645	-3.09109	tr	A0A493THG8		Rab proteins geranylgeranyltransferase component A
tr|U3ID71|U3ID71_ANAPP	-0.176816	-3.00388	0.0188236	-2.91547	-3.09229	tr	U3ID71	RAB2A	RAB2A, member RAS oncogene family
tr|U3IP77|U3IP77_ANAPP	0.301082	-3.0153	0.0189115	-3.16584	-2.86476	tr	U3IP77	ARSB	Arylsulfatase B
tr|A0A493SV12|A0A493SV12_ANAPP	-0.539124	-3.05087	0.0192679	-2.78131	-3.32043	tr	A0A493SV12		SERPIN domain-containing protein
tr|A0A493TE08|A0A493TE08_ANAPP	0.303042	-3.01532	0.0196234	-3.16684	-2.8638	tr	A0A493TE08	PGM5	Phosphoglucomutase 5
tr|A0A493TRZ0|A0A493TRZ0_ANAPP	0.303436	-3.01574	0.0195859	-3.16746	-2.86402	tr	A0A493TRZ0	EDC4	Enhancer of mRNA decapping 4
tr|U3I3L3|U3I3L3_ANAPP	-0.517513	-3.0516	0.0194719	-2.79284	-3.31035	tr	U3I3L3	PBLD	Phenazine biosynthesis like protein domain containing
tr|U3J3J4|U3J3J4_ANAPP	0.523244	-3.04726	0.0195557	-3.30889	-2.78564	tr	U3J3J4	CCDC50	Coiled-coil domain containing 50
tr|U3I9V3|U3I9V3_ANAPP	-0.237527	-3.00862	0.01981	-2.88986	-3.12738	tr	U3I9V3	ATP2A3	Calcium-transporting ATPase (EC 7.2.2.10)
tr|U3IQV8|U3IQV8_ANAPP	-0.633566	-3.0817	0.0199202	-2.76492	-3.39848	tr	U3IQV8	C6	Complement C6
tr|A0A493TQM7|A0A493TQM7_ANAPP	-0.340094	-3.01903	0.0201187	-2.84899	-3.18908	tr	A0A493TQM7	CAT	Catalase (EC 1.11.1.6)
tr|U3J087|U3J087_ANAPP	-0.268209	-3.01138	0.0201481	-2.87728	-3.14549	tr	U3J087	CMBL	DLH domain-containing protein
tr|U3IRG5|U3IRG5_ANAPP	0.23539	-3.00854	0.0202139	-3.12624	-2.89085	tr	U3IRG5	TRAPPC10	Foie-gras_1 domain-containing protein
tr|A0A493T901|A0A493T901_ANAPP	0.211341	-3.00652	0.0206441	-3.11219	-2.90085	tr	A0A493T901	ARHGDIB	Rho GDP dissociation inhibitor beta
tr|U3ISG4|U3ISG4_ANAPP	-0.289538	-3.01399	0.0206227	-2.86922	-3.15876	tr	U3ISG4	NPC1L1	NPC1 like intracellular cholesterol transporter 1
tr|U3J8A1|U3J8A1_ANAPP	0.537924	-3.05505	0.0207907	-3.32401	-2.78609	tr	U3J8A1	TCOF1	Treacle domain-containing protein
tr|U3IQQ6|U3IQQ6_ANAPP	-0.162304	-3.00309	0.0208748	-2.92194	-3.08425	tr	U3IQQ6	BRI3BP	BRI3 binding protein
tr|U3J3G1|U3J3G1_ANAPP	-0.239207	-3.00887	0.020938	-2.88927	-3.12848	tr	U3J3G1	ECHS1	Enoyl-CoA hydratase, short chain 1
tr|A0A493SUE4|A0A493SUE4_ANAPP	-0.880966	-3.1619	0.0212506	-2.72142	-3.60239	tr	A0A493SUE4		DUF108 domain-containing protein
tr|A0A493SUN2|A0A493SUN2_ANAPP	0.253606	-3.01	0.0213208	-3.1368	-2.8832	tr	A0A493SUN2	GATAD2A	GATA zinc finger domain containing 2A
tr|A0A493SWB0|A0A493SWB0_ANAPP	-0.319732	-3.01731	0.0221476	-2.85744	-3.17717	tr	A0A493SWB0		Uncharacterized protein
tr|A0A493T2W0|A0A493T2W0_ANAPP	-0.156224	-3.00278	0.0217857	-2.92467	-3.0809	tr	A0A493T2W0	RPLP1	Ribosomal protein lateral stalk subunit P1
tr|A0A493T505|A0A493T505_ANAPP	-0.545947	-3.05981	0.0222935	-2.78684	-3.33279	tr	A0A493T505		Citrate_bind domain-containing protein
tr|A0A493T9J3|A0A493T9J3_ANAPP	-0.301081	-3.01527	0.022767	-2.86473	-3.16581	tr	A0A493T9J3	GBE1	1,4-alpha-glucan branching enzyme 1
tr|A0A493TFS3|A0A493TFS3_ANAPP	0.243527	-3.00918	0.022432	-3.13094	-2.88741	tr	A0A493TFS3		PALP domain-containing protein
tr|A0A493TJT4|A0A493TJT4_ANAPP	0.358335	-3.02193	0.0222608	-3.2011	-2.84276	tr	A0A493TJT4	ZCCHC24	Zinc finger CCHC-type containing 24
tr|A0A493TN16|A0A493TN16_ANAPP	0.237609	-3.00896	0.0224733	-3.12777	-2.89016	tr	A0A493TN16		Uncharacterized protein
tr|A0A493TQG2|A0A493TQG2_ANAPP	0.173524	-3.0038	0.0221037	-3.09056	-2.91704	tr	A0A493TQG2	SUN1	Sad1 and UNC84 domain containing 1
tr|A0A493TVG4|A0A493TVG4_ANAPP	0.410357	-3.02867	0.0228126	-3.23385	-2.82349	tr	A0A493TVG4	DBNL	Drebrin like
tr|A0A493TXX8|A0A493TXX8_ANAPP	0.391056	-3.02744	0.0226838	-3.22296	-2.83191	tr	A0A493TXX8	YTHDF1	YTH N6-methyladenosine RNA binding protein 1
tr|A0A493U4K6|A0A493U4K6_ANAPP	-0.280278	-3.01299	0.0221377	-2.87285	-3.15313	tr	A0A493U4K6	DIO1	Iodothyronine deiodinase
tr|U3HZW4|U3HZW4_ANAPP	-0.201172	-3.0059	0.0220385	-2.90532	-3.10649	tr	U3HZW4	LOC101798824	Uncharacterized protein
tr|U3I220|U3I220_ANAPP	-0.488087	-3.04601	0.0227766	-2.80197	-3.29005	tr	U3I220	GGACT	Gamma-glutamylamine cyclotransferase
tr|U3I6K3|U3I6K3_ANAPP	0.826433	-3.12903	0.0220468	-3.54224	-2.71581	tr	U3I6K3	PDLIM1	PDZ and LIM domain 1
tr|U3I8U0|U3I8U0_ANAPP	0.21179	-3.00663	0.0227778	-3.11252	-2.90073	tr	U3I8U0		B30.2/SPRY domain-containing protein
tr|U3IAL1|U3IAL1_ANAPP	0.22549	-3.00764	0.0222424	-3.12038	-2.89489	tr	U3IAL1	LYVE1	Lymphatic vessel endothelial hyaluronan receptor 1
tr|U3IBX3|U3IBX3_ANAPP	0.383698	-3.02783	0.0217433	-3.21968	-2.83598	tr	U3IBX3	POLDIP3	DNA polymerase delta interacting protein 3
tr|U3ICW9|U3ICW9_ANAPP	0.746871	-3.11035	0.0225265	-3.48378	-2.73691	tr	U3ICW9	ANXA13	Annexin
tr|U3II67|U3II67_ANAPP	0.214742	-3.00676	0.0217458	-3.11414	-2.89939	tr	U3II67	DDX6	DEAD-box helicase 6
tr|U3IKH0|U3IKH0_ANAPP	-0.157887	-3.00285	0.021404	-2.9239	-3.08179	tr	U3IKH0	NDUFV2	NADH:ubiquinone oxidoreductase core subunit V2
tr|U3ILQ5|U3ILQ5_ANAPP	0.289212	-3.01373	0.0210443	-3.15834	-2.86912	tr	U3ILQ5	ARFGAP2	ADP ribosylation factor GTPase activating protein 2
tr|U3ITB0|U3ITB0_ANAPP	0.181741	-3.0045	0.0224484	-3.09538	-2.91363	tr	U3ITB0	PLCG2	Phosphoinositide phospholipase C (EC 3.1.4.11)
tr|U3ITY8|U3ITY8_ANAPP	0.457006	-3.03823	0.0227343	-3.26673	-2.80973	tr	U3ITY8	ABHD2	Abhydrolase domain containing 2
tr|U3IUI2|U3IUI2_ANAPP	0.195084	-3.00527	0.0215483	-3.10281	-2.90773	tr	U3IUI2	2022-09-06	Septin 6
tr|U3IY88|U3IY88_ANAPP	0.201463	-3.00589	0.0225748	-3.10662	-2.90516	tr	U3IY88	GUSB	Glucuronidase beta
tr|U3IYQ3|U3IYQ3_ANAPP	-0.322878	-3.01832	0.022292	-2.85688	-3.17976	tr	U3IYQ3	MAOB	Amine oxidase (EC 1.4.3.-)
tr|U3J800|U3J800_ANAPP	0.23433	-3.00859	0.0218597	-3.12575	-2.89142	tr	U3J800	CAPN11	Uncharacterized protein
tr|A0A493T143|A0A493T143_ANAPP	0.3466	-3.02011	0.023362	-3.19341	-2.84681	tr	A0A493T143	YY1	YY1 transcription factor
tr|A0A493TAW8|A0A493TAW8_ANAPP	0.392018	-3.02906	0.0238751	-3.22507	-2.83306	tr	A0A493TAW8		Uncharacterized protein
tr|A0A493TBI5|A0A493TBI5_ANAPP	0.20976	-3.0064	0.0231539	-3.11128	-2.90152	tr	A0A493TBI5		Mannosyltransferase (EC 2.4.1.-)
tr|A0A493TF89|A0A493TF89_ANAPP	0.320966	-3.01862	0.0238526	-3.1791	-2.85813	tr	A0A493TF89		Uncharacterized protein
tr|A0A493TV67|A0A493TV67_ANAPP	-0.184225	-3.00472	0.0232984	-2.9126	-3.09683	tr	A0A493TV67		Uncharacterized protein
tr|A0A493TYX9|A0A493TYX9_ANAPP	-0.25777	-3.01076	0.023523	-2.88188	-3.13965	tr	A0A493TYX9	ALDH6A1	Aldehyde dehydrogenase 6 family member A1
tr|A0A493U1Y7|A0A493U1Y7_ANAPP	-0.424164	-3.03429	0.0231761	-2.82221	-3.24638	tr	A0A493U1Y7		DUF4149 domain-containing protein
tr|U3I0A5|U3I0A5_ANAPP	0.869112	-3.17342	0.023682	-3.60798	-2.73887	tr	U3I0A5	GJB1	Gap junction protein
tr|U3I475|U3I475_ANAPP	-0.303481	-3.01551	0.0238886	-2.86377	-3.16725	tr	U3I475	MYO6	Myosin VI
tr|U3I4U2|U3I4U2_ANAPP	-0.228417	-3.00814	0.0235998	-2.89393	-3.12235	tr	U3I4U2	TFRC	Transferrin receptor
tr|U3I5D2|U3I5D2_ANAPP	0.269273	-3.01174	0.0237444	-3.14637	-2.8771	tr	U3I5D2	LTA4H	Leukotriene A(4) hydrolase (LTA-4 hydrolase) (EC 3.3.2.6)
tr|U3I9J2|U3I9J2_ANAPP	-0.414674	-3.0329	0.023083	-2.82557	-3.24024	tr	U3I9J2		Sulfotransferase (EC 2.8.2.-)
tr|U3IC00|U3IC00_ANAPP	0.166957	-3.0035	0.023925	-3.08698	-2.92002	tr	U3IC00	TM9SF4	Transmembrane 9 superfamily member
tr|U3IQF7|U3IQF7_ANAPP	-0.718977	-3.09578	0.0234687	-2.73629	-3.45526	tr	U3IQF7	LRPAP1	LDL receptor related protein associated protein 1
tr|U3IUX0|U3IUX0_ANAPP	0.200348	-3.00581	0.0233053	-3.10599	-2.90564	tr	U3IUX0	2022-09-08	Septin 8
tr|A0A493TKR5|A0A493TKR5_ANAPP	0.158206	-3.00303	0.0242464	-3.08213	-2.92393	tr	A0A493TKR5	ITSN1	Intersectin 1
tr|U3ID99|U3ID99_ANAPP	0.911092	-3.15834	0.0243243	-3.61388	-2.70279	tr	U3ID99	ANXA4	Annexin
tr|A0A493U3P6|A0A493U3P6_ANAPP	0.558878	-3.05851	0.0244508	-3.33795	-2.77907	tr	A0A493U3P6	LBR	Lamin B receptor
tr|A0A493TEZ0|A0A493TEZ0_ANAPP	0.200207	-3.00603	0.0247582	-3.10613	-2.90593	tr	A0A493TEZ0		Uncharacterized protein
tr|A0A493U097|A0A493U097_ANAPP	-0.194453	-3.0055	0.0249023	-2.90827	-3.10272	tr	A0A493U097	ANK3	Ankyrin 3
tr|U3ID60|U3ID60_ANAPP	0.150461	-3.00259	0.0249588	-3.07782	-2.92736	tr	U3ID60	RBBP5	RB binding protein 5, histone lysine methyltransferase complex subunit
tr|U3IK71|U3IK71_ANAPP	0.309403	-3.01748	0.0249455	-3.17218	-2.86278	tr	U3IK71	NUP50	Nucleoporin 50
tr|A0A493SX13|A0A493SX13_ANAPP	-0.172916	-3.00411	0.025135	-2.91765	-3.09057	tr	A0A493SX13		LRRcap domain-containing protein
tr|U3I8U7|U3I8U7_ANAPP	-0.241952	-3.00961	0.0254295	-2.88863	-3.13058	tr	U3I8U7	PRPS2	Phosphoribosyl pyrophosphate synthetase 2
tr|U3I9Z3|U3I9Z3_ANAPP	0.182964	-3.00468	0.0254158	-3.09616	-2.9132	tr	U3I9Z3	APPL1	Adaptor protein, phosphotyrosine interacting with PH domain and leucine zipper 1
tr|U3ILC6|U3ILC6_ANAPP	0.28113	-3.01388	0.025484	-3.15445	-2.87332	tr	U3ILC6	FUCA2	Alpha-L-fucosidase (EC 3.2.1.51)
tr|A0A493SU80|A0A493SU80_ANAPP	0.421606	-3.03513	0.0258136	-3.24593	-2.82433	tr	A0A493SU80	ACBD5	Acyl-CoA-binding domain-containing protein 5
tr|A0A493TGC9|A0A493TGC9_ANAPP	-0.237754	-3.00919	0.0258445	-2.89031	-3.12806	tr	A0A493TGC9	PDIA6	Protein disulfide isomerase family A member 6
tr|U3IKP0|U3IKP0_ANAPP	-0.580043	-3.07216	0.0257416	-2.78214	-3.36218	tr	U3IKP0	NCKAP1	NCK associated protein 1
tr|A0A493SUZ1|A0A493SUZ1_ANAPP	-0.210551	-3.00689	0.0263657	-2.90161	-3.11216	tr	A0A493SUZ1		BAAT_C domain-containing protein
tr|A0A493TAC4|A0A493TAC4_ANAPP	0.568151	-3.06269	0.0264286	-3.34677	-2.77862	tr	A0A493TAC4	FABP5	Fatty acid binding protein 5
tr|U3IBR6|U3IBR6_ANAPP	-0.507873	-3.05266	0.0263647	-2.79873	-3.3066	tr	U3IBR6	SIRT5	NAD-dependent protein deacylase sirtuin-5, mitochondrial (EC 3.5.1.-) (Regulatory protein SIR2 homolog 5) (SIR2-like protein 5)
tr|U3IFI0|U3IFI0_ANAPP	-0.230207	-3.00881	0.0263232	-2.89371	-3.12391	tr	U3IFI0	ATP5PD	Uncharacterized protein
tr|A0A493STU6|A0A493STU6_ANAPP	-0.248511	-3.01072	0.0267357	-2.88647	-3.13498	tr	A0A493STU6	SOD1	Superoxide dismutase 1
tr|A0A493T2W9|A0A493T2W9_ANAPP	-0.212216	-3.00713	0.0267145	-2.90102	-3.11324	tr	A0A493T2W9	CLEC16A	C-type lectin domain containing 16A
tr|A0A493TBI9|A0A493TBI9_ANAPP	0.185704	-3.005	0.0266883	-3.09786	-2.91215	tr	A0A493TBI9	TRIP12	Thyroid hormone receptor interactor 12
tr|U3IJK2|U3IJK2_ANAPP	-0.145325	-3.00236	0.026823	-2.9297	-3.07503	tr	U3IJK2	PAAF1	Proteasomal ATPase associated factor 1
tr|A0A493SUB8|A0A493SUB8_ANAPP	0.266506	-3.01274	0.0273048	-3.14599	-2.87948	tr	A0A493SUB8	EEF1A1	Elongation factor 1-alpha
tr|A0A493SYY9|A0A493SYY9_ANAPP	-0.233002	-3.0089	0.0270778	-2.8924	-3.1254	tr	A0A493SYY9		Peptidase_M3 domain-containing protein
tr|A0A493TE90|A0A493TE90_ANAPP	0.287293	-3.01481	0.0273456	-3.15845	-2.87116	tr	A0A493TE90	NUP214	Nucleoporin 214
tr|U3IY10|U3IY10_ANAPP	0.488503	-3.04342	0.0271506	-3.28768	-2.79917	tr	U3IY10	TPM2	Tropomyosin 2
tr|U3J6Y0|U3J6Y0_ANAPP	-0.233481	-3.0091	0.0272361	-2.89236	-3.12584	tr	U3J6Y0	PLPBP	Pyridoxal phosphate binding protein
tr|A0A493SWZ7|A0A493SWZ7_ANAPP	0.18136	-3.00474	0.0277518	-3.09542	-2.91406	tr	A0A493SWZ7	LCP1	Lymphocyte cytosolic protein 1
tr|A0A493T258|A0A493T258_ANAPP	-0.284082	-3.01479	0.028235	-2.87275	-3.15683	tr	A0A493T258	ATP5F1C	ATP synthase subunit gamma
tr|A0A493T6B6|A0A493T6B6_ANAPP	0.169184	-3.00394	0.0281937	-3.08853	-2.91935	tr	A0A493T6B6	TSN	Translin
tr|A0A493TEV5|A0A493TEV5_ANAPP	-0.292711	-3.01589	0.0281182	-2.86953	-3.16224	tr	A0A493TEV5		Uncharacterized protein
tr|A0A493TJM8|A0A493TJM8_ANAPP	-0.198757	-3.00622	0.0278143	-2.90684	-3.1056	tr	A0A493TJM8		Uncharacterized protein
tr|A0A493TKT4|A0A493TKT4_ANAPP	0.299498	-3.0152	0.0280297	-3.16495	-2.86545	tr	A0A493TKT4	VAPA	VAMP associated protein A
tr|A0A493TTE0|A0A493TTE0_ANAPP	0.170702	-3.00405	0.0275363	-3.0894	-2.9187	tr	A0A493TTE0	VTI1A	Vesicle transport through interaction with t-SNAREs 1A
tr|A0A493TWS8|A0A493TWS8_ANAPP	0.222959	-3.00779	0.0283185	-3.11927	-2.89631	tr	A0A493TWS8	ITGA1	Integrin subunit alpha 1
tr|A0A493U0S8|A0A493U0S8_ANAPP	0.157455	-3.00312	0.0277534	-3.08185	-2.92439	tr	A0A493U0S8	STXBP1	Syntaxin binding protein 1
tr|U3IDT7|U3IDT7_ANAPP	0.229257	-3.00847	0.0281321	-3.1231	-2.89384	tr	U3IDT7	LOC101803767	RRM domain-containing protein
tr|U3IQJ1|U3IQJ1_ANAPP	0.1522	-3.00282	0.0283041	-3.07892	-2.92672	tr	U3IQJ1	MTREX	Mtr4 exosome RNA helicase
tr|U3IQV1|U3IQV1_ANAPP	0.17573	-3.00451	0.0283382	-3.09237	-2.91664	tr	U3IQV1	NMT1	Glycylpeptide N-tetradecanoyltransferase (EC 2.3.1.97)
tr|U3IT58|U3IT58_ANAPP	0.516866	-3.05121	0.0282567	-3.30965	-2.79278	tr	U3IT58	PSPH	Phosphoserine phosphatase
tr|U3ICR2|U3ICR2_ANAPP	-0.346169	-3.02259	0.0284196	-2.84951	-3.19568	tr	U3ICR2	MBL2	Mannose binding lectin 2
tr|U3IZZ8|U3IZZ8_ANAPP	-0.251712	-3.01065	0.0285246	-2.8848	-3.13651	tr	U3IZZ8	SLC25A27	Solute carrier family 25 member 27
tr|U3J1L9|U3J1L9_ANAPP	-0.420699	-3.03024	0.0287058	-2.81989	-3.24059	tr	U3J1L9	AGL	Amylo-alpha-1, 6-glucosidase, 4-alpha-glucanotransferase
tr|U3I3U2|U3I3U2_ANAPP	-0.226526	-3.00877	0.0289929	-2.8955	-3.12203	tr	U3I3U2	HMOX2	Heme oxygenase (EC 1.14.14.18)
tr|A0A493TRH2|A0A493TRH2_ANAPP	0.397269	-3.03086	0.0290946	-3.22949	-2.83222	tr	A0A493TRH2	MTDH	Metadherin
tr|A0A493T910|A0A493T910_ANAPP	0.182601	-3.00503	0.029276	-3.09633	-2.91373	tr	A0A493T910		Uncharacterized protein
tr|U3I2H5|U3I2H5_ANAPP	0.231788	-3.00869	0.0294772	-3.12459	-2.8928	tr	U3I2H5	TRIM2	Tripartite motif containing 2
tr|A0A493STR7|A0A493STR7_ANAPP	-0.150158	-3.00273	0.0295486	-2.92765	-3.07781	tr	A0A493STR7		Uncharacterized protein
tr|A0A493T908|A0A493T908_ANAPP	-0.288684	-3.01524	0.0296609	-2.8709	-3.15958	tr	A0A493T908		UDP-glucuronosyltransferase (EC 2.4.1.17)
tr|U3IUA0|U3IUA0_ANAPP	-0.225814	-3.00871	0.0298887	-2.8958	-3.12161	tr	U3IUA0	PAH	Phenylalanine hydroxylase
tr|A0A493T6U6|A0A493T6U6_ANAPP	-0.266711	-3.0127	0.0303201	-2.87934	-3.14605	tr	A0A493T6U6	ENO2	Enolase 2
tr|U3I8R4|U3I8R4_ANAPP	-0.31508	-3.01896	0.0303414	-2.86142	-3.1765	tr	U3I8R4	PHYH	Phytanoyl-CoA 2-hydroxylase
tr|U3J272|U3J272_ANAPP	0.221409	-3.00781	0.0302438	-3.11851	-2.89711	tr	U3J272	SRSF3	RRM domain-containing protein
tr|A0A493TNM0|A0A493TNM0_ANAPP	-0.354569	-3.02456	0.0305941	-2.84728	-3.20185	tr	A0A493TNM0	LTF	Ovotransferrin
tr|A0A493TP62|A0A493TP62_ANAPP	0.161273	-3.00351	0.0307285	-3.08414	-2.92287	tr	A0A493TP62	RFC3	Replication factor C subunit 3
tr|A0A493TQN3|A0A493TQN3_ANAPP	0.216057	-3.00762	0.0313954	-3.11565	-2.89959	tr	A0A493TQN3	PSTPIP1	Proline-serine-threonine phosphatase interacting protein 1
tr|U3HZG6|U3HZG6_ANAPP	0.155276	-3.00321	0.0306997	-3.08085	-2.92558	tr	U3HZG6	CLIC2	Chloride intracellular channel protein
tr|U3I4I8|U3I4I8_ANAPP	-0.347838	-3.02311	0.0307829	-2.84919	-3.19703	tr	U3I4I8	LOC101804666	PKS_ER domain-containing protein
tr|U3I9S0|U3I9S0_ANAPP	0.491552	-3.04639	0.0305347	-3.29216	-2.80061	tr	U3I9S0	TPM2	Tropomyosin 2
tr|U3IA67|U3IA67_ANAPP	-0.170985	-3.00414	0.031021	-2.91865	-3.08964	tr	U3IA67	VCP	Valosin containing protein
tr|U3IDJ3|U3IDJ3_ANAPP	-0.379082	-3.02868	0.031366	-2.83914	-3.21823	tr	U3IDJ3	HPD	4-hydroxyphenylpyruvate dioxygenase
tr|U3IJU8|U3IJU8_ANAPP	-0.173188	-3.00435	0.0311786	-2.91775	-3.09094	tr	U3IJU8	ALDH8A1	Aldehyde dehydrogenase 8 family member A1
tr|U3IUJ4|U3IUJ4_ANAPP	0.136236	-3.00199	0.0309948	-3.07011	-2.93388	tr	U3IUJ4	UBA2	SUMO-activating enzyme subunit 2 (EC 2.3.2.-)
tr|U3IVU7|U3IVU7_ANAPP	0.245262	-3.01073	0.0312599	-3.13336	-2.8881	tr	U3IVU7	RBM26	RNA binding motif protein 26
tr|U3IYF3|U3IYF3_ANAPP	-0.220345	-3.0083	0.0313673	-2.89812	-3.11847	tr	U3IYF3	VDAC2	Voltage dependent anion channel 2
tr|U3J0L5|U3J0L5_ANAPP	0.214511	-3.00756	0.031229	-3.11481	-2.9003	tr	U3J0L5	DDX46	DEAD-box helicase 46
tr|U3J8Z9|U3J8Z9_ANAPP	0.496758	-3.04981	0.0313998	-3.29819	-2.80143	tr	U3J8Z9	SRPRA	SRP receptor subunit alpha
tr|A0A493T6D4|A0A493T6D4_ANAPP	-0.203689	-3.00675	0.031504	-2.9049	-3.10859	tr	A0A493T6D4	TRIM25	Tripartite motif containing 25
tr|U3IHZ7|U3IHZ7_ANAPP	-0.216999	-3.00794	0.0316455	-2.89944	-3.11644	tr	U3IHZ7	ALAD	Delta-aminolevulinic acid dehydratase (EC 4.2.1.24)
tr|A0A493T615|A0A493T615_ANAPP	-0.189548	-3.00571	0.0318775	-2.91093	-3.10048	tr	A0A493T615		EHN domain-containing protein
tr|A0A493THL6|A0A493THL6_ANAPP	-0.166792	-3.00397	0.0318448	-2.92057	-3.08736	tr	A0A493THL6	HIBCH	3-hydroxyisobutyryl-CoA hydrolase, mitochondrial (EC 3.1.2.4) (3-hydroxyisobutyryl-coenzyme A hydrolase)
tr|U3J900|U3J900_ANAPP	-0.230422	-3.00959	0.0319159	-2.89437	-3.1248	tr	U3J900	TRAP1	TNF receptor associated protein 1
tr|A0A493SSH5|A0A493SSH5_ANAPP	-0.407001	-3.03148	0.032842	-2.82798	-3.23498	tr	A0A493SSH5	PAFAH2	Platelet-activating factor acetylhydrolase (EC 3.1.1.47)
tr|A0A493T6D6|A0A493T6D6_ANAPP	0.158128	-3.00341	0.0327693	-3.08247	-2.92434	tr	A0A493T6D6	HGS	Hepatocyte growth factor-regulated tyrosine kinase substrate
tr|A0A493T8Q8|A0A493T8Q8_ANAPP	0.550903	-3.06507	0.032211	-3.34052	-2.78962	tr	A0A493T8Q8	PROSER2	Proline and serine rich 2
tr|A0A493TZ99|A0A493TZ99_ANAPP	-0.137136	-3.0021	0.0323931	-2.93353	-3.07067	tr	A0A493TZ99	MRPS23	Mitochondrial ribosomal protein S23
tr|U3I6N9|U3I6N9_ANAPP	-0.211772	-3.00752	0.0326946	-2.90163	-3.1134	tr	U3I6N9	MRPL1	Mitochondrial ribosomal protein L1
tr|U3I8F9|U3I8F9_ANAPP	0.188088	-3.00554	0.0330517	-3.09958	-2.91149	tr	U3I8F9	PANK1	Pantothenate kinase 1
tr|U3IFY8|U3IFY8_ANAPP	0.26913	-3.01336	0.0326367	-3.14792	-2.87879	tr	U3IFY8	PDAP1	PDGFA associated protein 1
tr|U3ILP7|U3ILP7_ANAPP	-0.160735	-3.00356	0.0325297	-2.92319	-3.08393	tr	U3ILP7	PEPD	Peptidase D
tr|U3IUT1|U3IUT1_ANAPP	0.347208	-3.0238	0.0325529	-3.19741	-2.8502	tr	U3IUT1	RBM5	RNA binding motif protein 5
tr|U3IUX2|U3IUX2_ANAPP	0.144287	-3.00256	0.0326206	-3.0747	-2.93041	tr	U3IUX2	IQGAP1	IQ motif containing GTPase activating protein 1
tr|U3J5H8|U3J5H8_ANAPP	0.231064	-3.00965	0.0330273	-3.12518	-2.89411	tr	U3J5H8	ALG6	Alpha-1,3-glucosyltransferase (EC 2.4.1.-)
tr|U3J6I8|U3J6I8_ANAPP	-0.267772	-3.01384	0.0324459	-2.87996	-3.14773	tr	U3J6I8	FECH	Ferrochelatase (EC 4.99.1.1)
tr|U3J6X1|U3J6X1_ANAPP	-0.22894	-3.00908	0.0329488	-2.89462	-3.12355	tr	U3J6X1	EPHX1	Epoxide hydrolase (EC 3.3.2.9)
tr|A0A493U2W0|A0A493U2W0_ANAPP	0.246139	-3.01082	0.0335503	-3.13389	-2.88775	tr	A0A493U2W0	RAB14	RAB14, member RAS oncogene family
tr|U3IVD0|U3IVD0_ANAPP	-0.211333	-3.00756	0.0335348	-2.90189	-3.11323	tr	U3IVD0	NDUFS5	NADH:ubiquinone oxidoreductase subunit S5
tr|A0A493T9T8|A0A493T9T8_ANAPP	0.175862	-3.00467	0.033917	-3.0926	-2.91674	tr	A0A493T9T8	COL18A1	Collagen type XVIII alpha 1 chain
tr|U3INW1|U3INW1_ANAPP	-0.266696	-3.01264	0.0340449	-2.87929	-3.14599	tr	U3INW1	SFXN1	Sidoreflexin
tr|A0A493TJW6|A0A493TJW6_ANAPP	0.210895	-3.00746	0.0349589	-3.11291	-2.90202	tr	A0A493TJW6	PROX1	Prospero homeobox 1
tr|U3I2M8|U3I2M8_ANAPP	-0.427767	-3.03743	0.0348378	-2.82355	-3.25132	tr	U3I2M8	BDH2	3-hydroxybutyrate dehydrogenase 2
tr|U3IAU8|U3IAU8_ANAPP	-0.201675	-3.00688	0.0348778	-2.90604	-3.10771	tr	U3IAU8	NUDCD1	NudC domain containing 1
tr|U3IJB1|U3IJB1_ANAPP	0.18138	-3.00516	0.0347791	-3.09585	-2.91447	tr	U3IJB1	DPYSL2	Dihydropyrimidinase like 2
tr|U3IMU9|U3IMU9_ANAPP	-0.125373	-3.00153	0.0349444	-2.93885	-3.06422	tr	U3IMU9	PSMD7	Proteasome 26S subunit, non-ATPase 7
tr|U3J476|U3J476_ANAPP	0.316171	-3.01985	0.0349595	-3.17793	-2.86176	tr	U3J476	ARFGAP3	Arf-GAP domain-containing protein
tr|U3J6E0|U3J6E0_ANAPP	0.235726	-3.01017	0.0345308	-3.12803	-2.89231	tr	U3J6E0	SEC16B	Protein transport protein sec16
tr|U3J7C4|U3J7C4_ANAPP	0.487648	-3.04676	0.0344549	-3.29058	-2.80294	tr	U3J7C4	TINAG	Tubulointerstitial nephritis antigen
tr|A0A493STU5|A0A493STU5_ANAPP	0.190565	-3.00579	0.035182	-3.10107	-2.9105	tr	A0A493STU5	PSMD4	Proteasome 26S subunit, non-ATPase 4
tr|A0A493U236|A0A493U236_ANAPP	0.232596	-3.00959	0.0354338	-3.12589	-2.89329	tr	A0A493U236		PRKG1_interact domain-containing protein
tr|U3I509|U3I509_ANAPP	0.211127	-3.00773	0.0352971	-3.1133	-2.90217	tr	U3I509	HPGD	15-hydroxyprostaglandin dehydrogenase
tr|U3IL38|U3IL38_ANAPP	-0.18979	-3.00579	0.0351999	-2.91089	-3.10068	tr	U3IL38	ME1	Malic enzyme
tr|U3IP13|U3IP13_ANAPP	0.139437	-3.00235	0.0353924	-3.07207	-2.93264	tr	U3IP13	SMARCA5	SWI/SNF related, matrix associated, actin dependent regulator of chromatin, subfamily a, member 5
tr|U3IU93|U3IU93_ANAPP	0.146432	-3.00272	0.035324	-3.07594	-2.92951	tr	U3IU93	GNB1	G protein subunit beta 1
tr|U3IBC0|U3IBC0_ANAPP	0.15688	-3.00346	0.0358902	-3.0819	-2.92502	tr	U3IBC0	LOC101803787 SMAD2	Mothers against decapentaplegic homolog (MAD homolog) (Mothers against DPP homolog) (SMAD family member)
tr|U3IYP6|U3IYP6_ANAPP	0.221365	-3.00846	0.036608	-3.11914	-2.89778	tr	U3IYP6	SLC41A3	Solute carrier family 41 member 3
tr|U3J621|U3J621_ANAPP	0.191302	-3.00608	0.0367763	-3.10173	-2.91043	tr	U3J621	UBXN7	UBX domain-containing protein 7
tr|A0A493TKL8|A0A493TKL8_ANAPP	-0.296156	-3.0179	0.0369013	-2.86983	-3.16598	tr	A0A493TKL8	DQX1	DEAQ-box RNA dependent ATPase 1
tr|A0A493TAH5|A0A493TAH5_ANAPP	0.184055	-3.00552	0.0372064	-3.09755	-2.91349	tr	A0A493TAH5	ZMAT2	Zinc finger matrin-type 2
tr|A0A493U367|A0A493U367_ANAPP	-0.260065	-3.01321	0.0372825	-2.88317	-3.14324	tr	A0A493U367	ACACA	Acetyl-CoA carboxylase alpha
tr|U3IBL9|U3IBL9_ANAPP	-0.246891	-3.01097	0.0372736	-2.88753	-3.13442	tr	U3IBL9	MRPL41	Mitochondrial ribosomal protein L41
tr|U3J3S8|U3J3S8_ANAPP	0.209876	-3.00765	0.0372223	-3.11259	-2.90271	tr	U3J3S8	LOC101805199	C-type lectin domain-containing protein
tr|U3I8C0|U3I8C0_ANAPP	-0.21437	-3.00795	0.0373912	-2.90076	-3.11513	tr	U3I8C0	MRPL40	Mitochondrial ribosomal protein L40
tr|U3J6V2|U3J6V2_ANAPP	0.180719	-3.00516	0.0375464	-3.09552	-2.9148	tr	U3J6V2	RPIA	Ribose 5-phosphate isomerase A
tr|U3J3V8|U3J3V8_ANAPP	0.515532	-3.05849	0.0378004	-3.31625	-2.80072	tr	U3J3V8	SERPINH1	Serpin family H member 1
tr|A0A493T3I3|A0A493T3I3_ANAPP	0.161624	-3.00384	0.038164	-3.08465	-2.92303	tr	A0A493T3I3	SUB1	SUB1 homolog, transcriptional regulator
tr|U3IS84|U3IS84_ANAPP	0.366795	-3.02585	0.0381857	-3.20925	-2.84245	tr	U3IS84	GFAP	IF rod domain-containing protein
tr|U3IC91|U3IC91_ANAPP	-0.251854	-3.01171	0.0383345	-2.88578	-3.13763	tr	U3IC91	NME3	NME/NM23 nucleoside diphosphate kinase 3
tr|U3J4G6|U3J4G6_ANAPP	0.3335	-3.02222	0.0384355	-3.18897	-2.85547	tr	U3J4G6	UAP1	UDP-N-acetylglucosamine pyrophosphorylase 1
tr|A0A493SXZ7|A0A493SXZ7_ANAPP	0.142608	-3.0027	0.0387224	-3.074	-2.9314	tr	A0A493SXZ7	SCAMP3	Secretory carrier-associated membrane protein (Secretory carrier membrane protein)
tr|A0A493TF85|A0A493TF85_ANAPP	0.167886	-3.00442	0.0388238	-3.08836	-2.92047	tr	A0A493TF85	EIF2B4	Eukaryotic translation initiation factor 2B subunit delta
tr|U3IF04|U3IF04_ANAPP	0.215095	-3.00843	0.0391144	-3.11598	-2.90088	tr	U3IF04	SART3	Spliceosome associated factor 3, U4/U6 recycling protein
tr|A0A493SZ57|A0A493SZ57_ANAPP	0.319239	-3.02085	0.0398799	-3.18047	-2.86123	tr	A0A493SZ57	TAGLN	Transgelin
tr|A0A493TIE8|A0A493TIE8_ANAPP	-0.154645	-3.00352	0.0399195	-2.92619	-3.08084	tr	A0A493TIE8		Uncharacterized protein
tr|A0A493TLV0|A0A493TLV0_ANAPP	0.510863	-3.05488	0.0399515	-3.31031	-2.79945	tr	A0A493TLV0	ZYX	Zyxin
tr|A0A493TVQ1|A0A493TVQ1_ANAPP	0.234335	-3.01005	0.0396521	-3.12722	-2.89288	tr	A0A493TVQ1	GNG12	Guanine nucleotide-binding protein subunit gamma
tr|A0A493U242|A0A493U242_ANAPP	0.266626	-3.01402	0.0396869	-3.14733	-2.88071	tr	A0A493U242		Microtubule-associated protein
tr|U3I4S0|U3I4S0_ANAPP	-0.280236	-3.01566	0.0396842	-2.87554	-3.15578	tr	U3I4S0	COMT	Catechol-O-methyltransferase
tr|U3I8X7|U3I8X7_ANAPP	0.18483	-3.00571	0.039884	-3.09812	-2.91329	tr	U3I8X7	ME2	Malic enzyme
tr|U3I9A1|U3I9A1_ANAPP	-0.312544	-3.01961	0.0395285	-2.86334	-3.17588	tr	U3I9A1	ACAD11	Acyl-CoA dehydrogenase family member 11
tr|U3IAM7|U3IAM7_ANAPP	0.179222	-3.00524	0.039253	-3.09485	-2.91563	tr	U3IAM7	GORASP2	Golgi reassembly stacking protein 2
tr|U3IQU1|U3IQU1_ANAPP	0.366489	-3.02833	0.0396367	-3.21157	-2.84509	tr	U3IQU1	TPPP	Cytochrome c domain-containing protein
tr|A0A493U3N1|A0A493U3N1_ANAPP	0.15611	-3.00357	0.0400603	-3.08162	-2.92551	tr	A0A493U3N1	EIF5B	Eukaryotic translation initiation factor 5B
tr|U3I873|U3I873_ANAPP	0.166775	-3.00447	0.0406346	-3.08786	-2.92108	tr	U3I873	GATB PET112 PET112L	Glutamyl-tRNA(Gln) amidotransferase subunit B, mitochondrial (Glu-AdT subunit B) (EC 6.3.5.-) (Cytochrome oxidase assembly factor PET112 homolog) (PET112-like)
tr|U3I8D7|U3I8D7_ANAPP	0.179984	-3.00554	0.0407145	-3.09553	-2.91555	tr	U3I8D7	PDE8A	Phosphodiesterase (EC 3.1.4.-)
tr|U3IJZ6|U3IJZ6_ANAPP	-0.163068	-3.00413	0.0404591	-2.92259	-3.08566	tr	U3IJZ6	FAAH	Fatty acid amide hydrolase
tr|U3IX49|U3IX49_ANAPP	-0.16693	-3.00439	0.0406255	-2.92093	-3.08786	tr	U3IX49	PMPCB	Peptidase, mitochondrial processing beta subunit
tr|U3J2H3|U3J2H3_ANAPP	-0.214638	-3.00876	0.0407232	-2.90144	-3.11608	tr	U3J2H3	AGXT	Serine--pyruvate aminotransferase (EC 2.6.1.44) (EC 2.6.1.51) (Alanine--glyoxylate aminotransferase)
tr|A0A493TW54|A0A493TW54_ANAPP	0.292282	-3.01677	0.041234	-3.16291	-2.87063	tr	A0A493TW54	DOHH	Deoxyhypusine hydroxylase (DOHH) (EC 1.14.99.29) (Deoxyhypusine dioxygenase) (Deoxyhypusine monooxygenase)
tr|U3ITR5|U3ITR5_ANAPP	-0.135754	-3.00234	0.0413298	-2.93447	-3.07022	tr	U3ITR5	TBCD	Tubulin folding cofactor D
tr|U3IU09|U3IU09_ANAPP	0.203927	-3.00749	0.0412725	-3.10946	-2.90553	tr	U3IU09	LOC101791000 HNRNPK	Heterogeneous nuclear ribonucleoprotein K
tr|A0A493STY3|A0A493STY3_ANAPP	0.44186	-3.03941	0.0414855	-3.26034	-2.81848	tr	A0A493STY3	DES	Desmin
tr|U3IHQ6|U3IHQ6_ANAPP	0.203482	-3.00717	0.0415132	-3.10891	-2.90543	tr	U3IHQ6	MAGT1	Magnesium transporter 1
tr|A0A493SXP8|A0A493SXP8_ANAPP	0.203946	-3.00741	0.041766	-3.10938	-2.90543	tr	A0A493SXP8	RAI14	Retinoic acid induced 14
tr|U3IL75|U3IL75_ANAPP	-0.217827	-3.00916	0.0417557	-2.90025	-3.11808	tr	U3IL75	PGM2	Phosphoglucomutase 2
tr|U3J681|U3J681_ANAPP	-0.352138	-3.02745	0.0418559	-2.85138	-3.20352	tr	U3J681	NDUFB8	NADH dehydrogenase [ubiquinone] 1 beta subcomplex subunit 8, mitochondrial (Complex I-ASHI) (NADH-ubiquinone oxidoreductase ASHI subunit)
tr|A0A493T1C8|A0A493T1C8_ANAPP	0.336896	-3.02263	0.0420194	-3.19107	-2.85418	tr	A0A493T1C8	PALLD	Palladin, cytoskeletal associated protein
tr|A0A493T9F7|A0A493T9F7_ANAPP	-0.249063	-3.01213	0.0422402	-2.8876	-3.13666	tr	A0A493T9F7	C3	Complement C3
tr|A0A493U3N3|A0A493U3N3_ANAPP	0.192417	-3.00643	0.0421945	-3.10264	-2.91023	tr	A0A493U3N3	DHRS7	Dehydrogenase/reductase 7
tr|U3J5W6|U3J5W6_ANAPP	-0.561031	-3.07754	0.0420792	-2.79702	-3.35806	tr	U3J5W6	SMARCC1	SWI/SNF related, matrix associated, actin dependent regulator of chromatin subfamily c member 1
tr|A0A493TZ58|A0A493TZ58_ANAPP	-0.239416	-3.01103	0.0424605	-2.89132	-3.13074	tr	A0A493TZ58	PCBD1	Pterin-4 alpha-carbinolamine dehydratase 1
tr|A0A493SZA1|A0A493SZA1_ANAPP	-0.198085	-3.0073	0.0432096	-2.90825	-3.10634	tr	A0A493SZA1	PHF5A	PHD finger protein 5A
tr|A0A493T0T4|A0A493T0T4_ANAPP	0.193105	-3.00648	0.0437535	-3.10303	-2.90992	tr	A0A493T0T4	HNRNPA2B1	Heterogeneous nuclear ribonucleoprotein A2/B1
tr|A0A493T581|A0A493T581_ANAPP	-0.184746	-3.00596	0.0431398	-2.91359	-3.09833	tr	A0A493T581	NDUFS6	NADH:ubiquinone oxidoreductase subunit S6
tr|A0A493TCU5|A0A493TCU5_ANAPP	-0.217687	-3.00904	0.0438526	-2.90019	-3.11788	tr	A0A493TCU5	FDPS	Farnesyl diphosphate synthase
tr|A0A493TSQ1|A0A493TSQ1_ANAPP	-0.16945	-3.00468	0.0438002	-2.91995	-3.0894	tr	A0A493TSQ1	GPD1	Glycerol-3-phosphate dehydrogenase [NAD(+)] (EC 1.1.1.8)
tr|U3HZU4|U3HZU4_ANAPP	0.70529	-3.11694	0.0439572	-3.46958	-2.76429	tr	U3HZU4	CDV3	CDV3 homolog
tr|U3I085|U3I085_ANAPP	0.39416	-3.03397	0.0437944	-3.23105	-2.83689	tr	U3I085	PPM1K	Protein phosphatase, Mg2+/Mn2+ dependent 1K
tr|U3I418|U3I418_ANAPP	-0.168041	-3.00465	0.0439002	-2.92063	-3.08867	tr	U3I418	LOC101797254	ABC transporter domain-containing protein
tr|U3I5V0|U3I5V0_ANAPP	0.194943	-3.00678	0.0436288	-3.10426	-2.90931	tr	U3I5V0	LRRC47	Leucine rich repeat containing 47
tr|U3IBB2|U3IBB2_ANAPP	-0.141957	-3.00282	0.0440352	-2.93184	-3.07379	tr	U3IBB2	VPS36	Vacuolar protein sorting 36 homolog
tr|U3IBF9|U3IBF9_ANAPP	-0.282809	-3.01618	0.0436662	-2.87477	-3.15758	tr	U3IBF9	DUSP23	Dual specificity phosphatase 23
tr|U3J1W2|U3J1W2_ANAPP	-0.35619	-3.02813	0.0436918	-2.85004	-3.20623	tr	U3J1W2	FKBP8	FK506 binding protein 8
tr|U3J7D0|U3J7D0_ANAPP	-0.145773	-3.00299	0.0433921	-2.9301	-3.07588	tr	U3J7D0	BPHL	Biphenyl hydrolase like
tr|U3J7K6|U3J7K6_ANAPP	-0.388688	-3.03305	0.0429531	-2.83871	-3.2274	tr	U3J7K6	PIGR	Uncharacterized protein
tr|U3J853|U3J853_ANAPP	0.270143	-3.01456	0.0440745	-3.14963	-2.87949	tr	U3J853	RMDN2	Uncharacterized protein
tr|U3IHQ8|U3IHQ8_ANAPP	0.172814	-3.00509	0.0443441	-3.0915	-2.91868	tr	U3IHQ8	QRICH1	Glutamine rich 1
tr|A0A493T7B3|A0A493T7B3_ANAPP	0.18047	-3.00551	0.0446934	-3.09575	-2.91528	tr	A0A493T7B3	TLR3	Toll like receptor 3
tr|A0A493TK43|A0A493TK43_ANAPP	-0.138341	-3.00257	0.0451518	-2.9334	-3.07174	tr	A0A493TK43	SLC22A18	Solute carrier family 22 member 18
tr|A0A493TTY8|A0A493TTY8_ANAPP	0.130049	-3.00208	0.0448617	-3.06711	-2.93706	tr	A0A493TTY8	ARFIP1	ADP ribosylation factor interacting protein 1
tr|A0A493TVT2|A0A493TVT2_ANAPP	-0.226493	-3.00994	0.0447768	-2.89669	-3.12318	tr	A0A493TVT2	ECI2	Enoyl-CoA delta isomerase 2
tr|A0A493U2A7|A0A493U2A7_ANAPP	0.204965	-3.0076	0.045097	-3.11009	-2.90512	tr	A0A493U2A7	LNPEP	Leucyl and cystinyl aminopeptidase
tr|U3IFA7|U3IFA7_ANAPP	-1.36666	-3.51463	0.0449393	-2.8313	-4.19797	tr	U3IFA7	CYB5R2	NADH-cytochrome b5 reductase (EC 1.6.2.2)
tr|U3IXW2|U3IXW2_ANAPP	-0.32502	-3.02343	0.045079	-2.86092	-3.18594	tr	U3IXW2		CHCH domain-containing protein
tr|U3J3J8|U3J3J8_ANAPP	-0.159727	-3.00409	0.0448513	-2.92423	-3.08396	tr	U3J3J8	GSTZ1	Glutathione S-transferase zeta 1
tr|U3J8R8|U3J8R8_ANAPP	0.190657	-3.00669	0.0448268	-3.10202	-2.91136	tr	U3J8R8	XRCC4	X-ray repair cross complementing 4
tr|U3J9E1|U3J9E1_ANAPP	0.157226	-3.00394	0.045231	-3.08255	-2.92533	tr	U3J9E1	PDE4DIP	Phosphodiesterase 4D interacting protein
tr|A0A493STA8|A0A493STA8_ANAPP	0.150561	-3.00341	0.0463469	-3.07869	-2.92813	tr	A0A493STA8	EVL	Enah/Vasp-like
tr|A0A493TKN5|A0A493TKN5_ANAPP	-0.259726	-3.01424	0.0465549	-2.88438	-3.14411	tr	A0A493TKN5	NSDHL	NAD(P) dependent steroid dehydrogenase-like
tr|U3I866|U3I866_ANAPP	-0.159804	-3.00413	0.0464941	-2.92423	-3.08403	tr	U3I866	CAND2	Cullin associated and neddylation dissociated 2 (putative)
tr|U3IH01|U3IH01_ANAPP	-0.206375	-3.00838	0.0466334	-2.90519	-3.11156	tr	U3IH01	NDUFA6	NADH dehydrogenase [ubiquinone] 1 alpha subcomplex subunit 6
tr|U3ITJ7|U3ITJ7_ANAPP	-0.213407	-3.00916	0.0465836	-2.90246	-3.11586	tr	U3ITJ7	LMAN1	Lectin, mannose binding 1
tr|A0A493T5K4|A0A493T5K4_ANAPP	0.298979	-3.01866	0.0468838	-3.16815	-2.86918	tr	A0A493T5K4		CTP_transf_like domain-containing protein
tr|A0A493T9S6|A0A493T9S6_ANAPP	0.192619	-3.00674	0.0467896	-3.10305	-2.91043	tr	A0A493T9S6	SUMO1	Small ubiquitin-like modifier 1
tr|U3J6E7|U3J6E7_ANAPP	-0.135585	-3.0025	0.0469566	-2.93471	-3.07029	tr	U3J6E7	YES1	Tyrosine-protein kinase (EC 2.7.10.2)
tr|U3IZR4|U3IZR4_ANAPP	0.159073	-3.00413	0.0472812	-3.08367	-2.9246	tr	U3IZR4	PXN	Paxillin
tr|A0A493TQ58|A0A493TQ58_ANAPP	-0.208446	-3.00849	0.0474643	-2.90426	-3.11271	tr	A0A493TQ58	GNMT	Glycine N-methyltransferase
tr|U3IP76|U3IP76_ANAPP	0.175421	-3.00545	0.0474686	-3.09316	-2.91774	tr	U3IP76	FNBP1	Formin binding protein 1
tr|A0A493TIY3|A0A493TIY3_ANAPP	0.378884	-3.03238	0.0475921	-3.22182	-2.84294	tr	A0A493TIY3		Uncharacterized protein
tr|U3IU70|U3IU70_ANAPP	-0.224878	-3.01022	0.0477027	-2.89778	-3.12266	tr	U3IU70	XDH	Xanthine dehydrogenase
tr|A0A493ST20|A0A493ST20_ANAPP	-0.132626	-3.00232	0.0480268	-2.936	-3.06863	tr	A0A493ST20	CERS2	Ceramide synthase 2
tr|A0A493TGN8|A0A493TGN8_ANAPP	0.208382	-3.00799	0.0480684	-3.11219	-2.9038	tr	A0A493TGN8	LPP	LIM domain containing preferred translocation partner in lipoma
tr|U3IMM8|U3IMM8_ANAPP	0.180387	-3.00602	0.0480107	-3.09622	-2.91583	tr	U3IMM8	SRP72	Signal recognition particle subunit SRP72
tr|U3J7M3|U3J7M3_ANAPP	-0.52839	-3.07179	0.0479378	-2.80759	-3.33598	tr	U3J7M3	SIDT2	SID1 transmembrane family member 2
tr|A0A493TQF6|A0A493TQF6_ANAPP	0.502055	-3.05572	0.0485615	-3.30675	-2.8047	tr	A0A493TQF6		IF rod domain-containing protein
tr|A0A493TXZ2|A0A493TXZ2_ANAPP	-0.195056	-3.00729	0.0485465	-2.90976	-3.10482	tr	A0A493TXZ2		Ig-like domain-containing protein
tr|A0A493TMY2|A0A493TMY2_ANAPP	-0.276261	-3.01564	0.0488202	-2.87751	-3.15377	tr	A0A493TMY2	LMCD1	LIM and cysteine rich domains 1
tr|U3ID39|U3ID39_ANAPP	-0.180858	-3.00577	0.0488373	-2.91534	-3.0962	tr	U3ID39	CA8	Carbonic anhydrase 8
tr|U3IQE8|U3IQE8_ANAPP	0.319753	-3.02158	0.0487194	-3.18146	-2.86171	tr	U3IQE8	ADAP1	ArfGAP with dual PH domains 1
tr|U3HZD5|U3HZD5_ANAPP	-0.304761	-3.02052	0.0491061	-2.86814	-3.1729	tr	U3HZD5		Uncharacterized protein
tr|A0A493T6K5|A0A493T6K5_ANAPP	-0.295286	-3.02018	0.0501442	-2.87253	-3.16782	tr	A0A493T6K5	MRPL13	Mitochondrial ribosomal protein L13
tr|A0A493TDZ0|A0A493TDZ0_ANAPP	-0.184004	-3.00614	0.049924	-2.91414	-3.09815	tr	A0A493TDZ0		DAO domain-containing protein
tr|A0A493TLP7|A0A493TLP7_ANAPP	-0.219705	-3.00986	0.0499464	-2.90001	-3.11972	tr	A0A493TLP7		Uncharacterized protein
tr|A0A493TXJ5|A0A493TXJ5_ANAPP	0.377683	-3.03031	0.0499739	-3.21915	-2.84147	tr	A0A493TXJ5	ETFDH	Electron transfer flavoprotein dehydrogenase
tr|A0A493U2X5|A0A493U2X5_ANAPP	-0.135074	-3.00252	0.0499976	-2.93499	-3.07006	tr	A0A493U2X5		UBA_e1_C domain-containing protein
tr|U3ITZ1|U3ITZ1_ANAPP	-0.47915	-3.05863	0.0495726	-2.81905	-3.2982	tr	U3ITZ1	LOC101790812	Uncharacterized protein
tr|U3J0I3|U3J0I3_ANAPP	0.247814	-3.01275	0.0500775	-3.13665	-2.88884	tr	U3J0I3	GYPC	Glycophorin C (Gerbich blood group)
tr|U3J2B0|U3J2B0_ANAPP	-0.187809	-3.00663	0.0499802	-2.91273	-3.10053	tr	U3J2B0	ABHD11	Abhydrolase domain containing 11
tr|U3J4V9|U3J4V9_ANAPP	-0.27836	-3.01713	0.0495525	-2.87795	-3.15631	tr	U3J4V9	RHOA	Ras homolog family member A
tr|A0A493SZ21|A0A493SZ21_ANAPP	-0.213335	-3.00903	0.0503956	-2.90236	-3.1157	tr	A0A493SZ21	SHC1	SHC adaptor protein 1
tr|A0A493SZQ0|A0A493SZQ0_ANAPP	-0.155785	-3.00397	0.0504848	-2.92608	-3.08186	tr	A0A493SZQ0	EEF1D	Eukaryotic translation elongation factor 1 delta
tr|U3IR67|U3IR67_ANAPP	-0.151572	-3.00372	0.050577	-2.92794	-3.07951	tr	U3IR67	HSD17B4	Hydroxysteroid 17-beta dehydrogenase 4
tr|U3IW20|U3IW20_ANAPP	0.438013	-3.04799	0.0506064	-3.26699	-2.82898	tr	U3IW20	ERP44	Endoplasmic reticulum protein 44
tr|U3ICP8|U3ICP8_ANAPP	-0.175385	-3.00549	0.0509309	-2.9178	-3.09319	tr	U3ICP8	NANS	N-acetylneuraminate synthase
tr|U3J3J6|U3J3J6_ANAPP	-0.369292	-3.02956	0.0508637	-2.84492	-3.21421	tr	U3J3J6	AKR7L	Aldo-keto reductase family 7 like (gene/pseudogene)
tr|A0A493T687|A0A493T687_ANAPP	-0.220441	-3.00959	0.0510531	-2.89937	-3.11981	tr	A0A493T687		Uncharacterized protein
tr|U3ITQ1|U3ITQ1_ANAPP	0.214778	-3.0088	0.0512297	-3.11619	-2.90141	tr	U3ITQ1	CPSF6	RRM domain-containing protein
tr|U3IML8|U3IML8_ANAPP	0.19804	-3.00763	0.0515613	-3.10665	-2.90861	tr	U3IML8	GOLGA5	Golgin A5
tr|A0A493T2R6|A0A493T2R6_ANAPP	0.302133	-3.0212	0.052195	-3.17226	-2.87013	tr	A0A493T2R6	EML4	EMAP like 4
tr|A0A493U2A3|A0A493U2A3_ANAPP	-0.386799	-3.03653	0.0519414	-2.84313	-3.22993	tr	A0A493U2A3	SLC51A	Solute carrier family 51 alpha subunit
tr|U3IR88|U3IR88_ANAPP	0.136029	-3.00266	0.0522002	-3.07068	-2.93465	tr	U3IR88	FMNL2	Uncharacterized protein
tr|U3ITG7|U3ITG7_ANAPP	-0.146151	-3.0034	0.052267	-2.93032	-3.07647	tr	U3ITG7	PARK7	Parkinsonism associated deglycase
tr|U3J8P5|U3J8P5_ANAPP	0.193082	-3.00737	0.0522836	-3.10391	-2.91083	tr	U3J8P5		PDZ domain-containing protein
tr|A0A493SZH3|A0A493SZH3_ANAPP	-0.240928	-3.01231	0.0525205	-2.89185	-3.13278	tr	A0A493SZH3		Protein kinase domain-containing protein
tr|A0A493T736|A0A493T736_ANAPP	-0.375205	-3.03131	0.0526349	-2.8437	-3.21891	tr	A0A493T736	STBD1	Starch binding domain 1
tr|A0A493SUY9|A0A493SUY9_ANAPP	-0.254646	-3.01357	0.0530178	-2.88625	-3.14089	tr	A0A493SUY9		EF-hand domain-containing protein
tr|A0A493SWP4|A0A493SWP4_ANAPP	-0.161974	-3.00463	0.0537681	-2.92364	-3.08562	tr	A0A493SWP4	MRPS10	Mitochondrial ribosomal protein S10
tr|A0A493T4H9|A0A493T4H9_ANAPP	-0.560862	-3.06495	0.0541107	-2.78452	-3.34538	tr	A0A493T4H9	PARS2	Prolyl-tRNA synthetase 2, mitochondrial
tr|A0A493T872|A0A493T872_ANAPP	-0.151543	-3.00394	0.053847	-2.92817	-3.07972	tr	A0A493T872	TUBB4B	Tubulin beta chain
tr|A0A493THV1|A0A493THV1_ANAPP	-0.363734	-3.03113	0.0529036	-2.84927	-3.213	tr	A0A493THV1	FGG	Fibrinogen gamma chain
tr|A0A493TJ82|A0A493TJ82_ANAPP	-0.159173	-3.0044	0.0541455	-2.92481	-3.08399	tr	A0A493TJ82	MPI	Mannose-6-phosphate isomerase (EC 5.3.1.8)
tr|U3HYJ7|U3HYJ7_ANAPP	-0.19564	-3.00744	0.0543439	-2.90962	-3.10526	tr	U3HYJ7	EMC6	ER membrane protein complex subunit 6
tr|U3I0E9|U3I0E9_ANAPP	-0.153864	-3.00392	0.0535973	-2.92698	-3.08085	tr	U3I0E9	UBE2O	Ubiquitin conjugating enzyme E2 O
tr|U3I4L1|U3I4L1_ANAPP	-0.377292	-3.03151	0.05393	-2.84286	-3.22016	tr	U3I4L1	UCHL5	Ubiquitin carboxyl-terminal hydrolase (EC 3.4.19.12)
tr|U3I7J8|U3I7J8_ANAPP	0.338596	-3.02461	0.0537675	-3.19391	-2.85531	tr	U3I7J8	TPM1	Tropomyosin 1
tr|U3I9J4|U3I9J4_ANAPP	-0.128883	-3.00226	0.0538276	-2.93782	-3.0667	tr	U3I9J4	CYP27A1	Cytochrome P450 family 27 subfamily A member 1
tr|U3IJR9|U3IJR9_ANAPP	-0.186641	-3.00677	0.0542997	-2.91345	-3.10009	tr	U3IJR9	NGLY1	N-glycanase 1
tr|U3IJX9|U3IJX9_ANAPP	0.232247	-3.01126	0.0532811	-3.12739	-2.89514	tr	U3IJX9	FGFR1OP2	FGFR1 oncogene partner 2
tr|U3INI1|U3INI1_ANAPP	0.150289	-3.00377	0.0538375	-3.07891	-2.92863	tr	U3INI1	DDX5	DEAD-box helicase 5
tr|U3IPW5|U3IPW5_ANAPP	-0.225314	-3.01071	0.0540219	-2.89806	-3.12337	tr	U3IPW5	LOC101798033	Uncharacterized protein
tr|U3IYJ7|U3IYJ7_ANAPP	-0.247124	-3.01333	0.054302	-2.88977	-3.13689	tr	U3IYJ7	HAO1	Hydroxyacid oxidase 1
tr|U3J0R7|U3J0R7_ANAPP	0.208239	-3.0086	0.0535247	-3.11272	-2.90448	tr	U3J0R7	CYP39A1	Cytochrome P450 family 39 subfamily A member 1
tr|U3J3X9|U3J3X9_ANAPP	-0.203536	-3.00834	0.0529877	-2.90657	-3.1101	tr	U3J3X9	ATIC	5-aminoimidazole-4-carboxamide ribonucleotide formyltransferase/IMP cyclohydrolase
tr|U3J5W7|U3J5W7_ANAPP	-0.231164	-3.01124	0.0542131	-2.89566	-3.12682	tr	U3J5W7	MRPL42	Mitochondrial ribosomal protein L42
tr|U3J0V8|U3J0V8_ANAPP	0.374055	-3.03257	0.0544698	-3.2196	-2.84555	tr	U3J0V8	LOC101795022 STAT1	Signal transducer and activator of transcription 1
tr|U3I9L1|U3I9L1_ANAPP	-0.303339	-3.02029	0.0545599	-2.86862	-3.17196	tr	U3I9L1	ASPA	Aspartoacylase
tr|A0A493SUK8|A0A493SUK8_ANAPP	-0.281318	-3.017	0.0550079	-2.87634	-3.15766	tr	A0A493SUK8	SMPDL3A	Sphingomyelin phosphodiesterase acid like 3A
tr|U3I3K4|U3I3K4_ANAPP	0.340684	-3.03003	0.0550509	-3.20037	-2.85969	tr	U3I3K4	TJP2	Uncharacterized protein
tr|U3IW61|U3IW61_ANAPP	-0.186698	-3.007	0.0552215	-2.91365	-3.10035	tr	U3IW61	ARL6IP1	Uncharacterized protein
tr|U3IA88|U3IA88_ANAPP	0.169119	-3.0053	0.0554928	-3.08986	-2.92074	tr	U3IA88	TCEA1	Transcription elongation factor A1
tr|U3IGG6|U3IGG6_ANAPP	0.18744	-3.00701	0.0556599	-3.10073	-2.91329	tr	U3IGG6	CTSH	Cathepsin H
tr|A0A493TS87|A0A493TS87_ANAPP	-0.198126	-3.00785	0.0558871	-2.90879	-3.10691	tr	A0A493TS87	RC3H1	Ring finger and CCCH-type domains 1
tr|U3IU67|U3IU67_ANAPP	0.297888	-3.02064	0.0560513	-3.16959	-2.8717	tr	U3IU67	CNN3	Calponin
tr|U3ILH6|U3ILH6_ANAPP	0.307733	-3.02116	0.0563701	-3.17503	-2.86729	tr	U3ILH6	SYNM	Synemin
tr|A0A493TX20|A0A493TX20_ANAPP	-0.310883	-3.02302	0.0570049	-2.86758	-3.17846	tr	A0A493TX20		Uncharacterized protein
tr|A0A493TIB8|A0A493TIB8_ANAPP	-0.129109	-3.00237	0.0572754	-2.93781	-3.06692	tr	A0A493TIB8	AGPS	Alkylglycerone-phosphate synthase (Alkyl-DHAP synthase) (EC 2.5.1.26)
tr|U3I6R8|U3I6R8_ANAPP	-0.184522	-3.00692	0.05726	-2.91465	-3.09918	tr	U3I6R8	GGCT	Uncharacterized protein
tr|U3IIM2|U3IIM2_ANAPP	0.226405	-3.0108	0.0575855	-3.124	-2.8976	tr	U3IIM2	NUDT2	Nudix hydrolase 2
tr|A0A493TVP3|A0A493TVP3_ANAPP	0.298156	-3.02051	0.0577424	-3.16959	-2.87144	tr	A0A493TVP3	NID2	Nidogen 2
tr|A0A493TV20|A0A493TV20_ANAPP	0.187481	-3.00694	0.0580832	-3.10068	-2.9132	tr	A0A493TV20	RSL1D1	Ribosomal L1 domain containing 1
tr|U3I4S8|U3I4S8_ANAPP	-0.130034	-3.00243	0.057907	-2.93741	-3.06745	tr	U3I4S8	ROCK1	Rho-associated protein kinase (EC 2.7.11.1)
tr|U3IB11|U3IB11_ANAPP	-0.217623	-3.01047	0.0580319	-2.90165	-3.11928	tr	U3IB11	NCLN	Nicalin
tr|U3IAD3|U3IAD3_ANAPP	-0.176826	-3.00619	0.0582419	-2.91777	-3.0946	tr	U3IAD3	TPT1	Tumor protein, translationally-controlled 1
tr|U3I692|U3I692_ANAPP	0.210104	-3.00944	0.0584242	-3.1145	-2.90439	tr	U3I692	LOC101796507	Uncharacterized protein
tr|U3I1N2|U3I1N2_ANAPP	-0.206018	-3.00873	0.0585764	-2.90572	-3.11174	tr	U3I1N2		Uncharacterized protein
tr|A0A493TG04|A0A493TG04_ANAPP	0.262497	-3.01589	0.0588536	-3.14714	-2.88464	tr	A0A493TG04		Uncharacterized protein
tr|U3IEQ5|U3IEQ5_ANAPP	-0.112596	-3.0014	0.0589129	-2.9451	-3.0577	tr	U3IEQ5	EIF3E EIF3S6	Eukaryotic translation initiation factor 3 subunit E (eIF3e) (Eukaryotic translation initiation factor 3 subunit 6)
tr|A0A493TR32|A0A493TR32_ANAPP	0.273158	-3.01698	0.0596223	-3.15356	-2.8804	tr	A0A493TR32	MAP7D2	MAP7 domain containing 2
tr|U3I090|U3I090_ANAPP	0.197171	-3.00794	0.0596877	-3.10652	-2.90935	tr	U3I090	LOC106014693	BTB domain-containing protein
tr|U3I3S9|U3I3S9_ANAPP	0.12969	-3.00241	0.0595115	-3.06726	-2.93757	tr	U3I3S9	RPS7	40S ribosomal protein S7
tr|U3IV66|U3IV66_ANAPP	0.257394	-3.01546	0.0596437	-3.14416	-2.88677	tr	U3IV66		Uncharacterized protein
tr|U3IHG8|U3IHG8_ANAPP	-0.217761	-3.01028	0.0604638	-2.9014	-3.11916	tr	U3IHG8	ALDOB	Fructose-bisphosphate aldolase (EC 4.1.2.13)
tr|A0A493TAV2|A0A493TAV2_ANAPP	-0.186713	-3.00706	0.0606736	-2.9137	-3.10042	tr	A0A493TAV2		RH1 domain-containing protein
tr|U3J3Z2|U3J3Z2_ANAPP	-0.143052	-3.00343	0.0609588	-2.93191	-3.07496	tr	U3J3Z2	CCT7	T-complex protein 1 subunit eta (TCP-1-eta) (CCT-eta)
tr|A0A493U1W6|A0A493U1W6_ANAPP	-0.141511	-3.00331	0.0611757	-2.93256	-3.07407	tr	A0A493U1W6	CALR	Calreticulin
tr|U3J6H8|U3J6H8_ANAPP	0.129262	-3.00251	0.0612155	-3.06714	-2.93788	tr	U3J6H8	THUMPD1	THUMP domain-containing protein
tr|U3II55|U3II55_ANAPP	0.186125	-3.00711	0.061322	-3.10017	-2.91405	tr	U3II55	COG5	Component of oligomeric golgi complex 5
tr|U3IBN9|U3IBN9_ANAPP	-0.270222	-3.01704	0.0618277	-2.88193	-3.15215	tr	U3IBN9	PARP4	Poly [ADP-ribose] polymerase (PARP) (EC 2.4.2.-)
tr|U3IFM0|U3IFM0_ANAPP	-0.140636	-3.00337	0.0618913	-2.93305	-3.07368	tr	U3IFM0	NAPG	NSF attachment protein gamma
tr|U3IIW8|U3IIW8_ANAPP	-0.211188	-3.00953	0.0619725	-2.90394	-3.11513	tr	U3IIW8	MCEE	Methylmalonyl-CoA epimerase
tr|A0A493SV14|A0A493SV14_ANAPP	0.158612	-3.00461	0.0622772	-3.08392	-2.9253	tr	A0A493SV14	ANO1	Anoctamin
tr|A0A493TIL0|A0A493TIL0_ANAPP	0.117215	-3.00176	0.0625901	-3.06037	-2.94315	tr	A0A493TIL0	GOLGA7	Golgin A7
tr|A0A493TYG4|A0A493TYG4_ANAPP	0.211143	-3.00911	0.0622394	-3.11468	-2.90354	tr	A0A493TYG4	SAP18	Histone deacetylase complex subunit SAP18
tr|U3I3T1|U3I3T1_ANAPP	0.138252	-3.00317	0.0625473	-3.07229	-2.93404	tr	U3I3T1	LOC101800286	Uncharacterized protein
tr|U3I3W9|U3I3W9_ANAPP	-0.139183	-3.00322	0.0626952	-2.93363	-3.07281	tr	U3I3W9	CRYL1	Crystallin lambda 1
tr|U3IL87|U3IL87_ANAPP	0.399971	-3.03898	0.0624881	-3.23896	-2.83899	tr	U3IL87	PACSIN1	Protein kinase C and casein kinase substrate in neurons 1
tr|U3J6M0|U3J6M0_ANAPP	-0.57499	-3.09237	0.0626321	-2.80487	-3.37986	tr	U3J6M0	GDA	Guanine deaminase (Guanase) (EC 3.5.4.3) (Guanine aminohydrolase)
tr|A0A493SZE8|A0A493SZE8_ANAPP	-0.51011	-3.07256	0.0628534	-2.8175	-3.32761	tr	A0A493SZE8	FAR1	Fatty acyl-CoA reductase (EC 1.2.1.84)
tr|A0A493T7T2|A0A493T7T2_ANAPP	0.198351	-3.00846	0.063004	-3.10764	-2.90929	tr	A0A493T7T2	TRMT1L	tRNA methyltransferase 1 like
tr|A0A493TDL3|A0A493TDL3_ANAPP	-0.150559	-3.00418	0.0634095	-2.9289	-3.07946	tr	A0A493TDL3		Uncharacterized protein
tr|A0A493TTS7|A0A493TTS7_ANAPP	-0.187573	-3.00711	0.063419	-2.91332	-3.10089	tr	A0A493TTS7	ANKMY2	Ankyrin repeat and MYND domain containing 2
tr|U3IHI4|U3IHI4_ANAPP	0.208621	-3.00945	0.0633068	-3.11376	-2.90514	tr	U3IHI4	LUC7L	LUC7 like
tr|U3J1N4|U3J1N4_ANAPP	-0.216471	-3.01072	0.0633056	-2.90249	-3.11896	tr	U3J1N4	CHP1	Calcineurin like EF-hand protein 1
tr|U3IDT9|U3IDT9_ANAPP	0.191541	-3.00799	0.0637411	-3.10376	-2.91222	tr	U3IDT9	MYLK	Myosin light chain kinase
tr|A0A493TH76|A0A493TH76_ANAPP	-0.134709	-3.00291	0.064037	-2.93555	-3.07026	tr	A0A493TH76	UBE2L3	Ubiquitin conjugating enzyme E2 L3
tr|U3HZM9|U3HZM9_ANAPP	0.340117	-3.02904	0.0641329	-3.1991	-2.85898	tr	U3HZM9	GSR	Glutathione reductase (EC 1.8.1.7)
tr|U3I5G2|U3I5G2_ANAPP	0.174973	-3.00626	0.0639335	-3.09375	-2.91878	tr	U3I5G2	TIGAR	Uncharacterized protein
tr|U3J157|U3J157_ANAPP	-0.221598	-3.0106	0.0640458	-2.8998	-3.1214	tr	U3J157	FBXL20	F-box and leucine rich repeat protein 20
tr|A0A493T6R3|A0A493T6R3_ANAPP	0.382423	-3.03579	0.0654141	-3.227	-2.84457	tr	A0A493T6R3		Uncharacterized protein
tr|A0A493TRJ6|A0A493TRJ6_ANAPP	-0.139316	-3.00325	0.0651205	-2.93359	-3.07291	tr	A0A493TRJ6	AMACR	Alpha-methylacyl-CoA racemase
tr|A0A493TZ66|A0A493TZ66_ANAPP	0.215027	-3.00995	0.0654481	-3.11747	-2.90244	tr	A0A493TZ66		Uncharacterized protein
tr|U3HYN9|U3HYN9_ANAPP	-0.142399	-3.00356	0.0656123	-2.93236	-3.07476	tr	U3HYN9	ZADH2	Zinc binding alcohol dehydrogenase domain containing 2
tr|U3ID81|U3ID81_ANAPP	-0.315511	-3.02314	0.0656162	-2.86538	-3.1809	tr	U3ID81	RGN	Regucalcin
tr|U3IK18|U3IK18_ANAPP	-0.145455	-3.0038	0.0653562	-2.93107	-3.07652	tr	U3IK18	GRK5	G protein-coupled receptor kinase (EC 2.7.11.-)
tr|U3IQL4|U3IQL4_ANAPP	-0.346924	-3.03036	0.0656974	-2.8569	-3.20382	tr	U3IQL4	LOC101792790	Uncharacterized protein
tr|U3J4X1|U3J4X1_ANAPP	-0.214705	-3.01	0.0650253	-2.90265	-3.11736	tr	U3J4X1	HSP90B1	Heat shock protein 90 beta family member 1
tr|U3J6L8|U3J6L8_ANAPP	0.127978	-3.0025	0.0651778	-3.06649	-2.93851	tr	U3J6L8	CAPZA1	F-actin-capping protein subunit alpha
tr|A0A493TGD3|A0A493TGD3_ANAPP	0.229152	-3.01271	0.0659516	-3.12729	-2.89813	tr	A0A493TGD3		Collagen IV NC1 domain-containing protein
tr|U3I8D8|U3I8D8_ANAPP	-0.1735	-3.0063	0.0658872	-2.91955	-3.09305	tr	U3I8D8	TPI1	Triosephosphate isomerase (EC 5.3.1.1)
tr|U3IIY9|U3IIY9_ANAPP	0.168204	-3.00556	0.0660274	-3.08966	-2.92146	tr	U3IIY9	BCLAF1	BCL2 associated transcription factor 1
tr|A0A493U4B1|A0A493U4B1_ANAPP	-0.276002	-3.01865	0.0661877	-2.88065	-3.15665	tr	A0A493U4B1	PRDX4	Peroxiredoxin 4
tr|U3IWJ4|U3IWJ4_ANAPP	0.126132	-3.00238	0.0662675	-3.06545	-2.93931	tr	U3IWJ4	ACTL6A	Actin like 6A
tr|A0A493SWH1|A0A493SWH1_ANAPP	-0.147567	-3.00399	0.0666643	-2.9302	-3.07777	tr	A0A493SWH1		Uncharacterized protein
tr|A0A493TMK3|A0A493TMK3_ANAPP	-0.193708	-3.00791	0.0665314	-2.91106	-3.10477	tr	A0A493TMK3		Uncharacterized protein
tr|U3J383|U3J383_ANAPP	-0.18974	-3.00805	0.0667111	-2.91318	-3.10292	tr	U3J383	PGM1	Phosphoglucomutase 1
tr|A0A493SUH6|A0A493SUH6_ANAPP	0.129576	-3.00266	0.0675856	-3.06744	-2.93787	tr	A0A493SUH6	KARS	Lysine--tRNA ligase (EC 6.1.1.6) (Lysyl-tRNA synthetase)
tr|A0A493TM94|A0A493TM94_ANAPP	0.214176	-3.01004	0.0679159	-3.11713	-2.90296	tr	A0A493TM94		Uncharacterized protein
tr|A0A493TMQ2|A0A493TMQ2_ANAPP	-0.239376	-3.01345	0.0672984	-2.89377	-3.13314	tr	A0A493TMQ2	TRMT61B	tRNA methyltransferase 61B
tr|A0A493TNN9|A0A493TNN9_ANAPP	0.582279	-3.09479	0.0678728	-3.38593	-2.80365	tr	A0A493TNN9	TAX1BP1	Tax1 binding protein 1
tr|A0A493U1T0|A0A493U1T0_ANAPP	-0.146445	-3.00395	0.0670522	-2.93073	-3.07718	tr	A0A493U1T0	BAIAP2L1	BAI1 associated protein 2 like 1
tr|U3ILK1|U3ILK1_ANAPP	-0.255318	-3.01429	0.0676825	-2.88663	-3.14195	tr	U3ILK1	SDCBP	Syndecan binding protein
tr|U3IMN8|U3IMN8_ANAPP	-0.172319	-3.00608	0.0676384	-2.91992	-3.09224	tr	U3IMN8	PITPNB	Phosphatidylinositol transfer protein beta
tr|U3IQN3|U3IQN3_ANAPP	-0.157075	-3.00476	0.0674261	-2.92622	-3.0833	tr	U3IQN3	PSMB4	Proteasome subunit beta (EC 3.4.25.1)
tr|U3J1E0|U3J1E0_ANAPP	-0.337524	-3.02571	0.0679933	-2.85694	-3.19447	tr	U3J1E0	TBL1XR1	Transducin beta like 1 X-linked receptor 1
tr|U3J4P4|U3J4P4_ANAPP	-0.254021	-3.01557	0.0679831	-2.88856	-3.14258	tr	U3J4P4	SEC14L2	CRAL-TRIO domain-containing protein
tr|U3J730|U3J730_ANAPP	-0.265091	-3.01778	0.0673221	-2.88524	-3.15033	tr	U3J730	OAT	Ornithine aminotransferase
tr|U3ILQ9|U3ILQ9_ANAPP	0.248089	-3.0147	0.0681456	-3.13874	-2.89065	tr	U3ILQ9	LOC101794959	Uncharacterized protein
tr|U3IQM6|U3IQM6_ANAPP	0.134245	-3.00304	0.068208	-3.07016	-2.93591	tr	U3IQM6	2022-09-07	Septin 7
tr|U3IX19|U3IX19_ANAPP	0.137205	-3.00315	0.0683953	-3.07175	-2.93455	tr	U3IX19	CDK11A	Protein kinase domain-containing protein
tr|U3J2H8|U3J2H8_ANAPP	-0.385654	-3.03849	0.0684075	-2.84566	-3.23132	tr	U3J2H8	FBP1	FBPase domain-containing protein
tr|U3IC29|U3IC29_ANAPP	-0.17532	-3.00658	0.0686778	-2.91892	-3.09424	tr	U3IC29	SDF2L1	Stromal cell derived factor 2 like 1
tr|A0A493SUS4|A0A493SUS4_ANAPP	-0.303381	-3.02276	0.0689392	-2.87107	-3.17445	tr	A0A493SUS4		Uncharacterized protein
tr|A0A493T465|A0A493T465_ANAPP	0.284336	-3.0203	0.0690351	-3.16247	-2.87814	tr	A0A493T465	ASPN	Asporin
tr|U3I6L0|U3I6L0_ANAPP	-0.310019	-3.02273	0.069339	-2.86772	-3.17773	tr	U3I6L0	SLC25A29	Solute carrier family 25 member 29
tr|A0A493SSR3|A0A493SSR3_ANAPP	-0.20204	-3.00903	0.0697355	-2.90801	-3.11005	tr	A0A493SSR3	TXNL1	Thioredoxin like 1
tr|A0A493TA10|A0A493TA10_ANAPP	-0.18648	-3.00777	0.0697398	-2.91453	-3.10101	tr	A0A493TA10	LDHD	Lactate dehydrogenase D
tr|A0A493TFU7|A0A493TFU7_ANAPP	0.166122	-3.00567	0.0694928	-3.08873	-2.92261	tr	A0A493TFU7	CPQ	Carboxypeptidase Q
tr|U3IDE8|U3IDE8_ANAPP	-0.123815	-3.00233	0.0696496	-2.94042	-3.06424	tr	U3IDE8	COL4A3BP	Collagen type IV alpha 3 binding protein
tr|A0A493TS08|A0A493TS08_ANAPP	-0.160575	-3.0051	0.0702127	-2.92481	-3.08538	tr	A0A493TS08	NUDT5	Nudix hydrolase 5
tr|A0A493TXL5|A0A493TXL5_ANAPP	0.268224	-3.01847	0.070274	-3.15258	-2.88436	tr	A0A493TXL5	CAPG	Capping actin protein, gelsolin like
tr|U3IUF6|U3IUF6_ANAPP	0.196922	-3.00851	0.0702259	-3.10697	-2.91005	tr	U3IUF6	ACP2	Acid phosphatase 2, lysosomal
tr|U3J2E5|U3J2E5_ANAPP	-0.167066	-3.00585	0.0702091	-2.92231	-3.08938	tr	U3J2E5	ABCD2	ATP binding cassette subfamily D member 2
tr|A0A493SZ16|A0A493SZ16_ANAPP	-0.233855	-3.01338	0.0704736	-2.89645	-3.13031	tr	A0A493SZ16		Plasminogen (EC 3.4.21.7)
tr|A0A493SSE3|A0A493SSE3_ANAPP	0.184352	-3.00762	0.0707243	-3.09979	-2.91544	tr	A0A493SSE3	CTCF	CCCTC-binding factor
tr|A0A493T7K3|A0A493T7K3_ANAPP	0.429498	-3.04576	0.0708314	-3.26051	-2.83101	tr	A0A493T7K3	PTER	Phosphotriesterase related
tr|A0A493U110|A0A493U110_ANAPP	-0.34016	-3.0283	0.0708769	-2.85822	-3.19838	tr	A0A493U110	PHYHD1	Phytanoyl-CoA dioxygenase domain containing 1
tr|U3IHH8|U3IHH8_ANAPP	0.109086	-3.00144	0.070898	-3.05598	-2.94689	tr	U3IHH8	COPB1	Coatomer subunit beta (Beta-coat protein)
tr|A0A493TS47|A0A493TS47_ANAPP	-0.152998	-3.00457	0.0713847	-2.92807	-3.08107	tr	A0A493TS47	ELOC	Elongin C
tr|U3I3H6|U3I3H6_ANAPP	0.192213	-3.00836	0.0720039	-3.10447	-2.91226	tr	U3I3H6	RAB9A	RAB9A, member RAS oncogene family
tr|U3IN49|U3IN49_ANAPP	0.147237	-3.00408	0.072043	-3.0777	-2.93046	tr	U3IN49	COG6	Conserved oligomeric Golgi complex subunit 6 (COG complex subunit 6) (Component of oligomeric Golgi complex 6)
tr|U3ITQ8|U3ITQ8_ANAPP	-0.338247	-3.02896	0.0719016	-2.85984	-3.19809	tr	U3ITQ8	CISD1	CDGSH iron sulfur domain 1
tr|U3J887|U3J887_ANAPP	0.215988	-3.01055	0.072045	-3.11854	-2.90255	tr	U3J887	NUP88	Nucleoporin 88
tr|U3J9F5|U3J9F5_ANAPP	-0.208575	-3.01013	0.0719127	-2.90584	-3.11441	tr	U3J9F5	MRPL14	Mitochondrial ribosomal protein L14
tr|U3IKG5|U3IKG5_ANAPP	-0.220414	-3.01178	0.0722051	-2.90157	-3.12199	tr	U3IKG5	ALDH9A1	Aldehyde dehydrogenase 9 family member A1
tr|A0A493TMV5|A0A493TMV5_ANAPP	-0.120206	-3.00216	0.0724859	-2.94206	-3.06227	tr	A0A493TMV5	CFL2	Cofilin 2
tr|U3I3N1|U3I3N1_ANAPP	0.228374	-3.0129	0.0723923	-3.12709	-2.89872	tr	U3I3N1	DCPS	Decapping enzyme, scavenger
tr|A0A493TSU4|A0A493TSU4_ANAPP	-0.161668	-3.00547	0.0726589	-2.92463	-3.0863	tr	A0A493TSU4		Uncharacterized protein
tr|A0A493SWR0|A0A493SWR0_ANAPP	0.143382	-3.0039	0.073492	-3.07559	-2.9322	tr	A0A493SWR0	ARFGEF2	ADP ribosylation factor guanine nucleotide exchange factor 2
tr|A0A493T1I2|A0A493T1I2_ANAPP	-0.246539	-3.01559	0.0735396	-2.89232	-3.13886	tr	A0A493T1I2	MVK	Mevalonate kinase (MK) (EC 2.7.1.36)
tr|A0A493TC96|A0A493TC96_ANAPP	-0.130947	-3.00288	0.0734602	-2.93741	-3.06836	tr	A0A493TC96	APOOL	MICOS complex subunit
tr|A0A493TLQ3|A0A493TLQ3_ANAPP	-0.257716	-3.01653	0.0734753	-2.88767	-3.14538	tr	A0A493TLQ3	SERPING1	Serpin family G member 1
tr|U3IIH9|U3IIH9_ANAPP	-0.127868	-3.00266	0.0735168	-2.93873	-3.0666	tr	U3IIH9	PSMD12	Proteasome 26S subunit, non-ATPase 12
tr|U3IPE3|U3IPE3_ANAPP	-0.127744	-3.00267	0.0731837	-2.9388	-3.06654	tr	U3IPE3	PEX10	Peroxisomal biogenesis factor 10
tr|U3ITZ9|U3ITZ9_ANAPP	-0.138181	-3.00347	0.0731006	-2.93438	-3.07256	tr	U3ITZ9	MESD	Mesoderm development LRP chaperone
tr|U3J8D5|U3J8D5_ANAPP	0.256446	-3.01601	0.0730918	-3.14423	-2.88779	tr	U3J8D5	LOC101796420	Uncharacterized protein
tr|A0A493SXY6|A0A493SXY6_ANAPP	0.207003	-3.0101	0.0737397	-3.1136	-2.90659	tr	A0A493SXY6	FNDC3A	Fibronectin type III domain containing 3A
tr|A0A493TGH9|A0A493TGH9_ANAPP	-0.154279	-3.00493	0.0741559	-2.92779	-3.08207	tr	A0A493TGH9	DEPTOR	DEP domain containing MTOR interacting protein
tr|U3I8G2|U3I8G2_ANAPP	-0.235624	-3.01339	0.0744423	-2.89558	-3.13121	tr	U3I8G2	CPPED1	Metallophos domain-containing protein
tr|U3JA04|U3JA04_ANAPP	-0.220778	-3.01203	0.0743618	-2.90164	-3.12242	tr	U3JA04	PRDX6	Peroxiredoxin 6
tr|A0A493T6V7|A0A493T6V7_ANAPP	0.4114	-3.04438	0.0749905	-3.25008	-2.83868	tr	A0A493T6V7		Uncharacterized protein
tr|A0A493TKR7|A0A493TKR7_ANAPP	-0.171948	-3.00663	0.0752147	-2.92065	-3.0926	tr	A0A493TKR7	RALB	RAS like proto-oncogene B
tr|U3I4M7|U3I4M7_ANAPP	-0.135552	-3.00322	0.0748331	-2.93544	-3.07099	tr	U3I4M7	TBC1D15	TBC1 domain family member 15
tr|U3IJZ2|U3IJZ2_ANAPP	0.153459	-3.00461	0.074812	-3.08134	-2.92788	tr	U3IJZ2	HEXIM1	HEXIM P-TEFb complex subunit 1 (Hexamethylene bisacetamide inducible 1)
tr|U3IK57|U3IK57_ANAPP	0.11845	-3.0021	0.0750878	-3.06133	-2.94288	tr	U3IK57	TJP1	Tight junction protein 1
tr|U3IWC8|U3IWC8_ANAPP	0.16919	-3.006	0.074698	-3.0906	-2.92141	tr	U3IWC8	HNRNPDL	Heterogeneous nuclear ribonucleoprotein D like
tr|U3J0A1|U3J0A1_ANAPP	0.16512	-3.00574	0.0752348	-3.0883	-2.92318	tr	U3J0A1	CRNKL1	Crooked neck pre-mRNA splicing factor 1
tr|A0A493TD02|A0A493TD02_ANAPP	-0.252597	-3.01682	0.0755151	-2.89052	-3.14312	tr	A0A493TD02	ACSBG2	Acyl-CoA synthetase bubblegum family member 2
tr|U3ILC1|U3ILC1_ANAPP	-0.295092	-3.02397	0.075775	-2.87642	-3.17151	tr	U3ILC1	FADS1	Cytochrome b5 heme-binding domain-containing protein
tr|A0A493TML7|A0A493TML7_ANAPP	0.387159	-3.04163	0.0765589	-3.23521	-2.84805	tr	A0A493TML7	TUBA4B	Tubulin alpha chain
tr|A0A493T029|A0A493T029_ANAPP	-0.179263	-3.00721	0.0767215	-2.91758	-3.09684	tr	A0A493T029	LPGAT1	Lysophosphatidylglycerol acyltransferase 1
tr|A0A493T3F5|A0A493T3F5_ANAPP	-0.105156	-3.00131	0.077722	-2.94873	-3.05389	tr	A0A493T3F5	UBE2G1	Ubiquitin conjugating enzyme E2 G1
tr|A0A493T5W8|A0A493T5W8_ANAPP	-0.173598	-3.00661	0.0772352	-2.91981	-3.09341	tr	A0A493T5W8		Uncharacterized protein
tr|A0A493TCP7|A0A493TCP7_ANAPP	-0.552505	-3.08748	0.0777417	-2.81123	-3.36374	tr	A0A493TCP7		Uncharacterized protein
tr|A0A493TKT7|A0A493TKT7_ANAPP	0.113523	-3.00183	0.0771954	-3.0586	-2.94507	tr	A0A493TKT7	TMED10	Transmembrane p24 trafficking protein 10
tr|A0A493TMS8|A0A493TMS8_ANAPP	0.298452	-3.02125	0.0775773	-3.17048	-2.87203	tr	A0A493TMS8		Ig-like domain-containing protein
tr|U3IEM6|U3IEM6_ANAPP	0.307072	-3.02571	0.0771377	-3.17925	-2.87218	tr	U3IEM6	LOC101804496	Uncharacterized protein
tr|U3IF72|U3IF72_ANAPP	0.169635	-3.00628	0.0773392	-3.0911	-2.92146	tr	U3IF72	LOC101803476	Aldo_ket_red domain-containing protein
tr|U3IHB9|U3IHB9_ANAPP	0.183201	-3.0073	0.0771825	-3.0989	-2.9157	tr	U3IHB9	IMPDH2 IMPDH	Inosine-5'-monophosphate dehydrogenase (IMP dehydrogenase) (IMPD) (IMPDH) (EC 1.1.1.205)
tr|U3IJM6|U3IJM6_ANAPP	-0.109167	-3.00156	0.0770379	-2.94698	-3.05615	tr	U3IJM6	PTPA	Serine/threonine-protein phosphatase 2A activator (EC 5.2.1.8) (Phosphotyrosyl phosphatase activator)
tr|U3J9A4|U3J9A4_ANAPP	-0.304292	-3.02554	0.0774586	-2.8734	-3.17769	tr	U3J9A4	NAP1L1	Nucleosome assembly protein 1 like 1
tr|U3INQ5|U3INQ5_ANAPP	-0.35886	-3.03744	0.078016	-2.85801	-3.21687	tr	U3INQ5	LOC101804457	Uncharacterized protein
tr|U3J5Y3|U3J5Y3_ANAPP	-0.183935	-3.00747	0.0781448	-2.9155	-3.09944	tr	U3J5Y3	SPTAN1	Spectrin alpha, non-erythrocytic 1
tr|U3ILQ2|U3ILQ2_ANAPP	0.224761	-3.0119	0.0782805	-3.12428	-2.89952	tr	U3ILQ2	MAIP1	Matrix AAA peptidase interacting protein 1
tr|U3IRY5|U3IRY5_ANAPP	-0.137248	-3.00359	0.0784016	-2.93497	-3.07222	tr	U3IRY5	TMX3	Thioredoxin related transmembrane protein 3
tr|A0A493TKB4|A0A493TKB4_ANAPP	-0.322996	-3.02945	0.0785973	-2.86795	-3.19095	tr	A0A493TKB4		Uncharacterized protein
tr|U3I9E6|U3I9E6_ANAPP	-0.33716	-3.03124	0.0791844	-2.86266	-3.19982	tr	U3I9E6	FGB	Fibrinogen beta chain
tr|U3IH50|U3IH50_ANAPP	0.189128	-3.00873	0.0792473	-3.10329	-2.91416	tr	U3IH50	NAGA	Alpha-galactosidase (EC 3.2.1.-)
tr|A0A493T8N0|A0A493T8N0_ANAPP	-0.989829	-3.29669	0.0796859	-2.80177	-3.7916	tr	A0A493T8N0		Uncharacterized protein
tr|U3IC24|U3IC24_ANAPP	-0.152039	-3.0049	0.0795814	-2.92888	-3.08092	tr	U3IC24	KYAT1	Aminotran_1_2 domain-containing protein
tr|U3ITW7|U3ITW7_ANAPP	0.154222	-3.00498	0.079531	-3.08209	-2.92786	tr	U3ITW7	NR1H3	Nuclear receptor subfamily 1 group H member 3
tr|U3IZY0|U3IZY0_ANAPP	-0.150114	-3.0046	0.0798296	-2.92954	-3.07965	tr	U3IZY0	CAND1	Cullin associated and neddylation dissociated 1
tr|U3J1W9|U3J1W9_ANAPP	0.174787	-3.00705	0.079797	-3.09445	-2.91966	tr	U3J1W9	TUBGCP2	Gamma-tubulin complex component
tr|A0A493T9L8|A0A493T9L8_ANAPP	0.107877	-3.00153	0.0800545	-3.05547	-2.94759	tr	A0A493T9L8	AP3B1	AP-3 complex subunit beta
tr|U3IKT5|U3IKT5_ANAPP	-0.167277	-3.00618	0.0804613	-2.92254	-3.08981	tr	U3IKT5	PTGR2	PKS_ER domain-containing protein
tr|U3IP43|U3IP43_ANAPP	0.126878	-3.00277	0.080484	-3.06621	-2.93933	tr	U3IP43	P4HA1	Prolyl 4-hydroxylase subunit alpha 1
tr|A0A493T6S1|A0A493T6S1_ANAPP	0.217129	-3.01161	0.0809537	-3.12018	-2.90305	tr	A0A493T6S1	PCDH1	Protocadherin 1
tr|A0A493TGV0|A0A493TGV0_ANAPP	-0.156941	-3.00532	0.0812097	-2.92685	-3.08379	tr	A0A493TGV0		DUF908 domain-containing protein
tr|A0A493TST1|A0A493TST1_ANAPP	0.212619	-3.01111	0.0813197	-3.11742	-2.9048	tr	A0A493TST1	MYEF2	Myelin expression factor 2
tr|A0A493U1U8|A0A493U1U8_ANAPP	-0.153862	-3.00487	0.0812782	-2.92794	-3.0818	tr	A0A493U1U8	UBE2J1	Ubiquitin conjugating enzyme E2 J1
tr|U3IDF7|U3IDF7_ANAPP	-0.217687	-3.01184	0.0812596	-2.903	-3.12068	tr	U3IDF7	DDT	Uncharacterized protein
tr|U3IGY5|U3IGY5_ANAPP	-0.144695	-3.00421	0.0814911	-2.93186	-3.07656	tr	U3IGY5	GOT2	Aspartate aminotransferase (EC 2.6.1.1)
tr|U3J6J0|U3J6J0_ANAPP	0.207573	-3.01031	0.0807808	-3.1141	-2.90652	tr	U3J6J0	SUCLG1	Succinate--CoA ligase [ADP/GDP-forming] subunit alpha, mitochondrial (EC 6.2.1.4) (EC 6.2.1.5) (Succinyl-CoA synthetase subunit alpha) (SCS-alpha)
tr|U3J9I0|U3J9I0_ANAPP	0.128968	-3.00303	0.0814725	-3.06751	-2.93854	tr	U3J9I0	LDLRAP1	Low density lipoprotein receptor adaptor protein 1
tr|A0A493T7G7|A0A493T7G7_ANAPP	0.15263	-3.00487	0.0817032	-3.08119	-2.92856	tr	A0A493T7G7	THOC2	THO complex 2
tr|A0A493U0U2|A0A493U0U2_ANAPP	0.135387	-3.00347	0.0818028	-3.07116	-2.93577	tr	A0A493U0U2	KIF21A	Kinesin family member 21A
tr|U3IYQ8|U3IYQ8_ANAPP	0.154736	-3.00508	0.0818859	-3.08245	-2.92771	tr	U3IYQ8	LSM6	LSM6 homolog, U6 small nuclear RNA and mRNA degradation associated
tr|U3IEE3|U3IEE3_ANAPP	-0.164174	-3.00604	0.0820562	-2.92396	-3.08813	tr	U3IEE3	ATG3	Autophagy-related protein 3
tr|U3IN28|U3IN28_ANAPP	0.205701	-3.01024	0.0824882	-3.11309	-2.90739	tr	U3IN28	MTPAP	Mitochondrial poly(A) polymerase
tr|U3I7J9|U3I7J9_ANAPP	0.225546	-3.01368	0.0826891	-3.12646	-2.90091	tr	U3I7J9	SMC3	Structural maintenance of chromosomes protein
tr|U3IKI3|U3IKI3_ANAPP	-0.149763	-3.00484	0.082702	-2.92996	-3.07972	tr	U3IKI3	TUBB	Tubulin beta chain
tr|A0A493U2E9|A0A493U2E9_ANAPP	0.196041	-3.00967	0.0829553	-3.10769	-2.91165	tr	A0A493U2E9	DNASE2B	Deoxyribonuclease 2 beta
tr|U3IY37|U3IY37_ANAPP	-0.205143	-3.01043	0.0831339	-2.90786	-3.113	tr	U3IY37	CRYZ	Crystallin zeta
tr|U3J078|U3J078_ANAPP	0.130598	-3.00319	0.0833706	-3.06849	-2.93789	tr	U3J078	HNRNPLL	Heterogeneous nuclear ribonucleoprotein L like
tr|U3I7C2|U3I7C2_ANAPP	0.141485	-3.00393	0.0835544	-3.07467	-2.93318	tr	U3I7C2	SFPQ	Uncharacterized protein
tr|A0A493SUW4|A0A493SUW4_ANAPP	-0.125705	-3.00283	0.0842476	-2.93997	-3.06568	tr	A0A493SUW4	YWHAQ	Tyrosine 3-monooxygenase/tryptophan 5-monooxygenase activation protein theta
tr|A0A493TQU0|A0A493TQU0_ANAPP	0.158354	-3.00541	0.0844957	-3.08459	-2.92624	tr	A0A493TQU0	U2AF1	U2 small nuclear RNA auxiliary factor 1
tr|U3INF1|U3INF1_ANAPP	0.149801	-3.00485	0.0845953	-3.07975	-2.92995	tr	U3INF1	MCU	Mitochondrial calcium uniporter
tr|U3ILK4|U3ILK4_ANAPP	-0.279808	-3.02182	0.0847497	-2.88192	-3.16172	tr	U3ILK4	ECI1	Uncharacterized protein
tr|U3HZI2|U3HZI2_ANAPP	0.146605	-3.00458	0.0848939	-3.07788	-2.93128	tr	U3HZI2	STEAP3	STEAP3 metalloreductase
tr|A0A493U4F6|A0A493U4F6_ANAPP	0.112689	-3.00191	0.0852154	-3.05825	-2.94556	tr	A0A493U4F6	ARL1	ADP ribosylation factor like GTPase 1
tr|U3J207|U3J207_ANAPP	0.144787	-3.00425	0.0854102	-3.07664	-2.93185	tr	U3J207	TRA2A	Transformer 2 alpha homolog
tr|A0A493T0T2|A0A493T0T2_ANAPP	-0.16056	-3.00585	0.0855724	-2.92557	-3.08613	tr	A0A493T0T2	PHKB	Phosphorylase b kinase regulatory subunit
tr|A0A493TNC3|A0A493TNC3_ANAPP	0.105837	-3.0015	0.0857045	-3.05441	-2.94858	tr	A0A493TNC3	DNM1	Dynamin 1
tr|A0A493T4N1|A0A493T4N1_ANAPP	0.120516	-3.00247	0.0861219	-3.06272	-2.94221	tr	A0A493T4N1	ERGIC1	Endoplasmic reticulum-golgi intermediate compartment 1
tr|A0A493TC74|A0A493TC74_ANAPP	-0.370174	-3.03854	0.0859345	-2.85345	-3.22362	tr	A0A493TC74		Uncharacterized protein
tr|A0A493TKY5|A0A493TKY5_ANAPP	0.159452	-3.00546	0.0863561	-3.08518	-2.92573	tr	A0A493TKY5		Uncharacterized protein
tr|A0A493TS14|A0A493TS14_ANAPP	-0.529552	-3.08015	0.0864811	-2.81537	-3.34493	tr	A0A493TS14	AOC1	Amine oxidase (EC 1.4.3.-)
tr|U3I8V4|U3I8V4_ANAPP	0.159065	-3.00564	0.0863088	-3.08517	-2.92611	tr	U3I8V4	LANCL1	LanC like 1
tr|U3IEF0|U3IEF0_ANAPP	-0.114533	-3.00211	0.0864533	-2.94484	-3.05937	tr	U3IEF0	AIMP1	Aminoacyl tRNA synthetase complex interacting multifunctional protein 1
tr|U3IL91|U3IL91_ANAPP	0.100443	-3.00118	0.0861708	-3.0514	-2.95096	tr	U3IL91	RAB41	RAB41, member RAS oncogene family
tr|U3IMJ3|U3IMJ3_ANAPP	0.139836	-3.00399	0.0868692	-3.0739	-2.93407	tr	U3IMJ3	UPRT	Uracil phosphoribosyltransferase homolog
tr|U3J2M3|U3J2M3_ANAPP	0.123655	-3.00267	0.0868324	-3.0645	-2.94084	tr	U3J2M3	XRN2	5'-3' exoribonuclease (EC 3.1.13.-)
tr|A0A493T7U1|A0A493T7U1_ANAPP	-0.222167	-3.01284	0.0874404	-2.90176	-3.12393	tr	A0A493T7U1	TTC39B	Tetratricopeptide repeat domain 39B
tr|U3ISZ6|U3ISZ6_ANAPP	0.139107	-3.00396	0.08738	-3.07352	-2.93441	tr	U3ISZ6	TM9SF3	Transmembrane 9 superfamily member
tr|U3IU80|U3IU80_ANAPP	0.131247	-3.00336	0.0873994	-3.06898	-2.93773	tr	U3IU80	WDR75	WD repeat domain 75
tr|U3IU41|U3IU41_ANAPP	0.153757	-3.00516	0.0875652	-3.08203	-2.92828	tr	U3IU41	EPB41L2	Erythrocyte membrane protein band 4.1 like 2
tr|A0A493TU98|A0A493TU98_ANAPP	-0.185259	-3.00865	0.0878174	-2.91602	-3.10127	tr	A0A493TU98		Glycine cleavage system H protein
tr|A0A493SSI3|A0A493SSI3_ANAPP	0.127947	-3.00317	0.0882528	-3.06714	-2.9392	tr	A0A493SSI3	VPS41	Vacuolar protein sorting-associated protein 41 homolog
tr|A0A493T0K0|A0A493T0K0_ANAPP	0.116996	-3.00225	0.0885978	-3.06075	-2.94375	tr	A0A493T0K0	HTATSF1	HIV-1 Tat specific factor 1
tr|A0A493T391|A0A493T391_ANAPP	0.193153	-3.00906	0.0889792	-3.10564	-2.91248	tr	A0A493T391	LIMS1	LIM zinc finger domain containing 1
tr|A0A493TB97|A0A493TB97_ANAPP	-0.120538	-3.0026	0.089169	-2.94233	-3.06286	tr	A0A493TB97		Uncharacterized protein
tr|A0A493TKS9|A0A493TKS9_ANAPP	0.451946	-3.05914	0.0887502	-3.28512	-2.83317	tr	A0A493TKS9	LAD1	Ladinin 1
tr|A0A493TKU4|A0A493TKU4_ANAPP	-0.103378	-3.0014	0.0886176	-2.94971	-3.05309	tr	A0A493TKU4	NDUFB4	NADH:ubiquinone oxidoreductase subunit B4
tr|A0A493TMX3|A0A493TMX3_ANAPP	-0.145355	-3.00455	0.0891876	-2.93187	-3.07723	tr	A0A493TMX3	CUL3	Cullin 3
tr|A0A493TQJ8|A0A493TQJ8_ANAPP	-0.103106	-3.00137	0.0889011	-2.94982	-3.05292	tr	A0A493TQJ8	GTPBP1	GTP binding protein 1
tr|U3IW42|U3IW42_ANAPP	-0.310665	-3.0261	0.0890574	-2.87077	-3.18143	tr	U3IW42	COMMD8	COMM domain containing 8
tr|A0A493STY8|A0A493STY8_ANAPP	0.10725	-3.00169	0.0905234	-3.05531	-2.94806	tr	A0A493STY8	TMED4	Transmembrane p24 trafficking protein 4
tr|A0A493T0I2|A0A493T0I2_ANAPP	0.246528	-3.01684	0.0907907	-3.14011	-2.89358	tr	A0A493T0I2		Uncharacterized protein
tr|A0A493T8I3|A0A493T8I3_ANAPP	-0.143513	-3.00435	0.0897259	-2.9326	-3.07611	tr	A0A493T8I3		tRNA_SAD domain-containing protein
tr|A0A493TNU5|A0A493TNU5_ANAPP	0.451026	-3.06199	0.0912167	-3.28751	-2.83648	tr	A0A493TNU5	CAPRIN1	Cell cycle associated protein 1
tr|A0A493U0J8|A0A493U0J8_ANAPP	-0.294874	-3.02531	0.0896195	-2.87787	-3.17275	tr	A0A493U0J8	G6PC	Glucose-6-phosphatase catalytic subunit
tr|A0A493U101|A0A493U101_ANAPP	-0.199168	-3.01001	0.090676	-2.91043	-3.1096	tr	A0A493U101	FKBP5	Peptidylprolyl isomerase (EC 5.2.1.8)
tr|U3I3K1|U3I3K1_ANAPP	0.26279	-3.01865	0.0912037	-3.15005	-2.88726	tr	U3I3K1	GPX3	Glutathione peroxidase
tr|U3I640|U3I640_ANAPP	-0.209029	-3.01203	0.0902586	-2.90751	-3.11654	tr	U3I640	HSPA5	Heat shock protein family A (Hsp70) member 5
tr|U3IGB2|U3IGB2_ANAPP	0.174945	-3.00763	0.0897355	-3.0951	-2.92016	tr	U3IGB2	ERGIC3	COPIIcoated_ERV domain-containing protein
tr|U3ILB2|U3ILB2_ANAPP	0.128284	-3.00316	0.0902001	-3.06731	-2.93902	tr	U3ILB2	SSU72	Uncharacterized protein
tr|U3IQL0|U3IQL0_ANAPP	0.249356	-3.01689	0.0909568	-3.14157	-2.89221	tr	U3IQL0	STX8	Syntaxin 8
tr|U3IRN0|U3IRN0_ANAPP	0.150252	-3.005	0.0901434	-3.08013	-2.92988	tr	U3IRN0	SRP54	Signal recognition particle 54 kDa protein
tr|U3ITG1|U3ITG1_ANAPP	0.112505	-3.002	0.0904959	-3.05826	-2.94575	tr	U3ITG1	PRPF39	Pre-mRNA processing factor 39
tr|U3IYR4|U3IYR4_ANAPP	0.200788	-3.00985	0.0910589	-3.11024	-2.90946	tr	U3IYR4	PHEX	Phosphate regulating endopeptidase homolog X-linked
tr|U3IZU3|U3IZU3_ANAPP	0.131212	-3.00342	0.0897583	-3.06903	-2.93782	tr	U3IZU3	FAM120A	Family with sequence similarity 120A
tr|U3J064|U3J064_ANAPP	0.16006	-3.00608	0.0909224	-3.08611	-2.92605	tr	U3J064	MRPL46	Mitochondrial ribosomal protein L46
tr|U3J0D3|U3J0D3_ANAPP	0.148577	-3.00481	0.0900509	-3.0791	-2.93053	tr	U3J0D3	EPN2	Epsin 2
tr|U3J4M3|U3J4M3_ANAPP	0.12901	-3.00317	0.0907744	-3.06768	-2.93867	tr	U3J4M3	ACSM5	Acyl-CoA synthetase medium chain family member 5
tr|U3IFL8|U3IFL8_ANAPP	0.187551	-3.00875	0.0917788	-3.10253	-2.91498	tr	U3IFL8	MOB1A	MOB kinase activator 1A
tr|U3ITM0|U3ITM0_ANAPP	0.168718	-3.00695	0.091673	-3.09131	-2.92259	tr	U3ITM0	TBC1D23	TBC1 domain family member 23
tr|A0A493TMH4|A0A493TMH4_ANAPP	0.242979	-3.01644	0.0922447	-3.13793	-2.89495	tr	A0A493TMH4	LRRFIP1	LRR binding FLII interacting protein 1
tr|A0A493TXR0|A0A493TXR0_ANAPP	0.181816	-3.00825	0.0924687	-3.09916	-2.91735	tr	A0A493TXR0	PLA2G15	Phospholipase A2 group XV
tr|U3IB65|U3IB65_ANAPP	0.132365	-3.00348	0.0924747	-3.06966	-2.93729	tr	U3IB65	ENDOG	Endonuclease G
tr|U3IEQ4|U3IEQ4_ANAPP	-0.122013	-3.00271	0.0924657	-2.9417	-3.06371	tr	U3IEQ4	GIMD1	GIMAP family P-loop NTPase domain containing 1
tr|U3IV21|U3IV21_ANAPP	0.192677	-3.00889	0.0921433	-3.10523	-2.91255	tr	U3IV21	FUBP3	Far upstream element binding protein 3
tr|U3J8I5|U3J8I5_ANAPP	0.283053	-3.02258	0.0923371	-3.16411	-2.88105	tr	U3J8I5	INF2	Inverted formin, FH2 and WH2 domain containing
tr|A0A493STX5|A0A493STX5_ANAPP	0.200111	-3.01099	0.0930559	-3.11105	-2.91094	tr	A0A493STX5		Collagen IV NC1 domain-containing protein
tr|A0A493T7E6|A0A493T7E6_ANAPP	-0.162009	-3.00609	0.0929159	-2.92509	-3.0871	tr	A0A493T7E6	ABCB8	ATP binding cassette subfamily B member 8
tr|U3I003|U3I003_ANAPP	-0.127303	-3.00319	0.0931522	-2.93953	-3.06684	tr	U3I003	USP14	Ubiquitin carboxyl-terminal hydrolase (EC 3.4.19.12)
tr|U3I4J7|U3I4J7_ANAPP	-0.133761	-3.00368	0.0931922	-2.9368	-3.07056	tr	U3I4J7	HSPA4	Heat shock protein family A (Hsp70) member 4
tr|U3IBI2|U3IBI2_ANAPP	-0.13464	-3.00376	0.0930445	-2.93644	-3.07108	tr	U3IBI2	GFM1 EFG1	Elongation factor G, mitochondrial (EF-Gmt) (Elongation factor G 1, mitochondrial) (mEF-G 1) (Elongation factor G1)
tr|U3IF58|U3IF58_ANAPP	0.410699	-3.04207	0.0933571	-3.24741	-2.83672	tr	U3IF58	ALG11	ALG11, alpha-1,2-mannosyltransferase
tr|U3J2F7|U3J2F7_ANAPP	-0.150691	-3.00528	0.0931245	-2.92993	-3.08062	tr	U3J2F7	GMDS	GDP-mannose 4,6-dehydratase
tr|U3J4L8|U3J4L8_ANAPP	0.207898	-3.0109	0.0932766	-3.11485	-2.90695	tr	U3J4L8	TEX264	Testis expressed 264
tr|A0A493SVR3|A0A493SVR3_ANAPP	-0.16655	-3.00665	0.0938431	-2.92337	-3.08992	tr	A0A493SVR3	MOCS1	Molybdenum cofactor synthesis 1
tr|A0A493TEH5|A0A493TEH5_ANAPP	-0.180148	-3.00797	0.0935516	-2.91789	-3.09804	tr	A0A493TEH5	DMGDH	Dimethylglycine dehydrogenase
tr|A0A493TT70|A0A493TT70_ANAPP	-0.286604	-3.02407	0.0936831	-2.88077	-3.16738	tr	A0A493TT70		Uncharacterized protein
tr|U3I5U6|U3I5U6_ANAPP	0.198995	-3.01012	0.0938074	-3.10962	-2.91062	tr	U3I5U6	CHID1	Chitinase domain containing 1
tr|U3I2P1|U3I2P1_ANAPP	0.174232	-3.00745	0.0947133	-3.09457	-2.92034	tr	U3I2P1	IDH3A	Isocitrate dehydrogenase [NAD] subunit, mitochondrial
tr|U3I6S5|U3I6S5_ANAPP	-0.110224	-3.00193	0.0946718	-2.94682	-3.05704	tr	U3I6S5	PSMD6	Proteasome 26S subunit, non-ATPase 6
tr|U3IR48|U3IR48_ANAPP	-0.134739	-3.00379	0.0947467	-2.93643	-3.07116	tr	U3IR48	DLD	Dihydrolipoyl dehydrogenase (EC 1.8.1.4)
tr|U3J6E3|U3J6E3_ANAPP	-0.308204	-3.02861	0.0948034	-2.87451	-3.18272	tr	U3J6E3	RDH11	Retinol dehydrogenase 11
tr|U3IUF8|U3IUF8_ANAPP	-0.118184	-3.00251	0.0952198	-2.94341	-3.0616	tr	U3IUF8	ALG2	ALG2, alpha-1,3/1,6-mannosyltransferase
tr|U3J8E6|U3J8E6_ANAPP	-0.187963	-3.00923	0.0951443	-2.91525	-3.10321	tr	U3J8E6	CBR1	Carbonyl reductase 1
tr|A0A493TV22|A0A493TV22_ANAPP	0.182415	-3.00853	0.0954228	-3.09974	-2.91732	tr	A0A493TV22	SCFD2	Sec1 family domain containing 2
tr|U3J063|U3J063_ANAPP	-0.208187	-3.01196	0.095605	-2.90786	-3.11605	tr	U3J063	MSRA	Methionine sulfoxide reductase A
tr|A0A493TUY0|A0A493TUY0_ANAPP	0.0968229	-3.00112	0.0958278	-3.04953	-2.95271	tr	A0A493TUY0	TCIRG1	V-type proton ATPase subunit a
tr|A0A493T9Y7|A0A493T9Y7_ANAPP	-0.148757	-3.00519	0.0960605	-2.93081	-3.07957	tr	A0A493T9Y7		DZF domain-containing protein
tr|A0A493SUF6|A0A493SUF6_ANAPP	-0.219262	-3.01306	0.0970778	-2.90343	-3.12269	tr	A0A493SUF6	PNPO	Pyridoxamine 5'-phosphate oxidase
tr|A0A493SVP0|A0A493SVP0_ANAPP	0.114261	-3.00227	0.0975015	-3.05941	-2.94514	tr	A0A493SVP0	OCIAD1	OCIA domain containing 1
tr|A0A493TE02|A0A493TE02_ANAPP	-0.191094	-3.0102	0.0975818	-2.91465	-3.10575	tr	A0A493TE02	PEX5	Peroxisomal biogenesis factor 5
tr|A0A493TIE2|A0A493TIE2_ANAPP	0.55557	-3.09288	0.0973746	-3.37067	-2.81509	tr	A0A493TIE2		Uncharacterized protein
tr|A0A493TTC0|A0A493TTC0_ANAPP	-0.131309	-3.00363	0.0975096	-2.93798	-3.06928	tr	A0A493TTC0	MRPL22	Mitochondrial ribosomal protein L22
tr|U3IPU0|U3IPU0_ANAPP	0.145588	-3.00479	0.09737	-3.07759	-2.932	tr	U3IPU0	FAM13A	Family with sequence similarity 13 member A
tr|A0A493U3F6|A0A493U3F6_ANAPP	-0.467017	-3.0721	0.0978767	-2.83859	-3.30561	tr	A0A493U3F6		Cystathionine beta-synthase (EC 4.2.1.22)
tr|U3IYJ1|U3IYJ1_ANAPP	-0.1127	-3.00217	0.0980203	-2.94582	-3.05852	tr	U3IYJ1	HDHD5	Haloacid dehalogenase like hydrolase domain containing 5
tr|U3IX14|U3IX14_ANAPP	0.178889	-3.00845	0.0981889	-3.0979	-2.91901	tr	U3IX14	THYN1	Thymocyte nuclear protein 1
tr|U3IX07|U3IX07_ANAPP	0.245518	-3.01681	0.0984954	-3.13957	-2.89405	tr	U3IX07	STAB2	Stabilin 2
tr|A0A493TTQ4|A0A493TTQ4_ANAPP	-0.149942	-3.00527	0.0987435	-2.9303	-3.08025	tr	A0A493TTQ4	NUMB	NUMB, endocytic adaptor protein
tr|U3I213|U3I213_ANAPP	-0.213935	-3.01309	0.098946	-2.90612	-3.12005	tr	U3I213	THNSL1	Threonine synthase like 1
tr|A0A493T4B4|A0A493T4B4_ANAPP	-0.113253	-3.00229	0.0993785	-2.94566	-3.05891	tr	A0A493T4B4	ACAT2	Acetyl-CoA acetyltransferase 2
tr|A0A493TWX5|A0A493TWX5_ANAPP	0.114721	-3.00235	0.0993819	-3.05971	-2.94499	tr	A0A493TWX5	ARHGAP12	Rho GTPase activating protein 12
tr|U3IH55|U3IH55_ANAPP	0.108685	-3.00191	0.0991333	-3.05625	-2.94757	tr	U3IH55	CPSF7	Cleavage and polyadenylation specific factor 7
tr|U3IQ27|U3IQ27_ANAPP	-0.209636	-3.01273	0.0995682	-2.90791	-3.11754	tr	U3IQ27	CANX	Calnexin
tr|U3ITA4|U3ITA4_ANAPP	-0.355089	-3.04301	0.0994829	-2.86547	-3.22056	tr	U3ITA4	ASS1	Uncharacterized protein
tr|A0A493TBL1|A0A493TBL1_ANAPP	0.239745	-3.01577	0.100473	-3.13564	-2.89589	tr	A0A493TBL1	MSN	Moesin
tr|U3I2G8|U3I2G8_ANAPP	0.184062	-3.00874	0.100483	-3.10077	-2.91671	tr	U3I2G8	CAPN7	Calpain 7
tr|U3IBG6|U3IBG6_ANAPP	-0.146242	-3.00497	0.100406	-2.93185	-3.07809	tr	U3IBG6	PDIA5	Protein disulfide isomerase family A member 5
tr|U3IPV1|U3IPV1_ANAPP	-0.173268	-3.00759	0.100336	-2.92096	-3.09423	tr	U3IPV1	PHKA2	Phosphorylase b kinase regulatory subunit
tr|U3J6L2|U3J6L2_ANAPP	0.156222	-3.00566	0.100234	-3.08377	-2.92755	tr	U3J6L2	LUC7L3	LUC7 like 3 pre-mRNA splicing factor
tr|A0A493U2I7|A0A493U2I7_ANAPP	0.123679	-3.00307	0.100783	-3.06491	-2.94123	tr	A0A493U2I7	2022-09-02	Septin 2
tr|A0A493TEW3|A0A493TEW3_ANAPP	-0.276833	-3.02356	0.101171	-2.88514	-3.16198	tr	A0A493TEW3		Integrin beta
tr|A0A493SUL2|A0A493SUL2_ANAPP	0.103392	-3.00163	0.101306	-3.05333	-2.94993	tr	A0A493SUL2	ARF4	ADP ribosylation factor 4
tr|A0A493U1W8|A0A493U1W8_ANAPP	-0.201392	-3.01152	0.101622	-2.91082	-3.11221	tr	A0A493U1W8	RBKS	Ribokinase (RK) (EC 2.7.1.15)
tr|A0A493U376|A0A493U376_ANAPP	-0.155171	-3.00603	0.102044	-2.92844	-3.08361	tr	A0A493U376	PLS3	Plastin 3
tr|U3J9M5|U3J9M5_ANAPP	0.22799	-3.01556	0.102686	-3.12955	-2.90156	tr	U3J9M5	HEXA	Beta-hexosaminidase (EC 3.2.1.52)
tr|A0A493ST12|A0A493ST12_ANAPP	0.144146	-3.00505	0.102984	-3.07712	-2.93298	tr	A0A493ST12	PHLDB2	Pleckstrin homology like domain family B member 2
tr|A0A493SYU1|A0A493SYU1_ANAPP	-0.129417	-3.00356	0.103334	-2.93885	-3.06827	tr	A0A493SYU1		Tubulin_C domain-containing protein
tr|A0A493TYL1|A0A493TYL1_ANAPP	0.130566	-3.00361	0.103281	-3.06889	-2.93832	tr	A0A493TYL1	ILVBL	IlvB acetolactate synthase like
tr|A0A493TZQ8|A0A493TZQ8_ANAPP	0.220906	-3.01389	0.103388	-3.12434	-2.90344	tr	A0A493TZQ8	LIMA1	LIM domain and actin binding 1
tr|U3I8J0|U3I8J0_ANAPP	-0.247737	-3.0177	0.103163	-2.89383	-3.14157	tr	U3I8J0	LOC101804133	Uncharacterized protein
tr|U3INI2|U3INI2_ANAPP	0.171259	-3.00765	0.103452	-3.09328	-2.92202	tr	U3INI2	EBNA1BP2	EBNA1 binding protein 2
tr|U3IRV5|U3IRV5_ANAPP	-0.240362	-3.01709	0.103552	-2.89691	-3.13727	tr	U3IRV5	LOC101790677	Galectin
tr|U3I4I4|U3I4I4_ANAPP	0.123752	-3.00313	0.103804	-3.06501	-2.94126	tr	U3I4I4	FERMT2	PH domain-containing protein
tr|U3IBP5|U3IBP5_ANAPP	0.38383	-3.04566	0.103751	-3.23758	-2.85375	tr	U3IBP5	HLA-DRA	Major histocompatibility complex, class II, DR alpha
tr|A0A493T822|A0A493T822_ANAPP	-0.645385	-3.1268	0.10416	-2.80411	-3.44949	tr	A0A493T822		Uncharacterized protein
tr|U3J7W6|U3J7W6_ANAPP	0.171264	-3.00768	0.104485	-3.09331	-2.92204	tr	U3J7W6	PEX11A PLIN1	Perilipin 1
tr|U3J8E3|U3J8E3_ANAPP	0.207569	-3.01227	0.104616	-3.11606	-2.90849	tr	U3J8E3	NUDT1	Nudix hydrolase 1
tr|A0A493TE39|A0A493TE39_ANAPP	0.14417	-3.00516	0.105119	-3.07725	-2.93308	tr	A0A493TE39		Sulfotransferase (EC 2.8.2.-)
tr|A0A493TVF2|A0A493TVF2_ANAPP	0.0980131	-3.00131	0.104895	-3.05031	-2.9523	tr	A0A493TVF2	AP1G1	AP-1 complex subunit gamma
tr|U3IF67|U3IF67_ANAPP	0.270125	-3.02132	0.105095	-3.15638	-2.88626	tr	U3IF67	HMGCR	3-hydroxy-3-methylglutaryl coenzyme A reductase (HMG-CoA reductase) (EC 1.1.1.34)
tr|U3ICA9|U3ICA9_ANAPP	0.229161	-3.01557	0.105473	-3.13015	-2.90099	tr	U3ICA9	DHRS7	Dehydrogenase/reductase 7
tr|U3J1B3|U3J1B3_ANAPP	0.164901	-3.00694	0.105512	-3.08939	-2.92449	tr	U3J1B3	NDUFAF1	NADH:ubiquinone oxidoreductase complex assembly factor 1
tr|A0A493TGY6|A0A493TGY6_ANAPP	-0.329886	-3.03556	0.106111	-2.87061	-3.2005	tr	A0A493TGY6		Uncharacterized protein
tr|U3J4G0|U3J4G0_ANAPP	0.124764	-3.00331	0.106044	-3.06569	-2.94093	tr	U3J4G0	SNX12	Sorting nexin 12
tr|A0A493ST82|A0A493ST82_ANAPP	-0.165225	-3.00719	0.106852	-2.92458	-3.0898	tr	A0A493ST82	MIPEP	Mitochondrial intermediate peptidase
tr|A0A493STA3|A0A493STA3_ANAPP	0.250137	-3.01992	0.107675	-3.14499	-2.89485	tr	A0A493STA3	CFD	Complement factor D
tr|A0A493T0S9|A0A493T0S9_ANAPP	0.112219	-3.00231	0.107106	-3.05841	-2.9462	tr	A0A493T0S9	VPS26B	VPS26, retromer complex component B
tr|A0A493TP36|A0A493TP36_ANAPP	0.108926	-3.00211	0.107596	-3.05658	-2.94765	tr	A0A493TP36		Uncharacterized protein
tr|A0A493TV80|A0A493TV80_ANAPP	0.197055	-3.01134	0.106702	-3.10987	-2.91281	tr	A0A493TV80	UACA	Uveal autoantigen with coiled-coil domains and ankyrin repeats
tr|A0A493TZB2|A0A493TZB2_ANAPP	0.239828	-3.01637	0.107067	-3.13628	-2.89646	tr	A0A493TZB2	NID1	Nidogen 1
tr|A0A493U395|A0A493U395_ANAPP	-0.140072	-3.00464	0.107445	-2.9346	-3.07467	tr	A0A493U395		Uncharacterized protein
tr|U3I008|U3I008_ANAPP	0.101869	-3.00162	0.107021	-3.05255	-2.95068	tr	U3I008	MDN1	Midasin AAA ATPase 1
tr|U3ICL0|U3ICL0_ANAPP	-0.184006	-3.00936	0.107345	-2.91736	-3.10136	tr	U3ICL0	RPS27A	Ubiquitin-like domain-containing protein
tr|U3J079|U3J079_ANAPP	0.0997938	-3.00147	0.107573	-3.05137	-2.95157	tr	U3J079	RTF1	RTF1 homolog, Paf1/RNA polymerase II complex component
tr|U3J5Q6|U3J5Q6_ANAPP	-0.260071	-3.02177	0.107355	-2.89174	-3.15181	tr	U3J5Q6	MANF	Mesencephalic astrocyte derived neurotrophic factor
tr|A0A493U3A6|A0A493U3A6_ANAPP	0.108689	-3.00211	0.108355	-3.05645	-2.94776	tr	A0A493U3A6	PICALM	Phosphatidylinositol binding clathrin assembly protein
tr|U3IMS7|U3IMS7_ANAPP	-0.488412	-3.06652	0.109116	-2.82231	-3.31072	tr	U3IMS7	TTR	Transthyretin
tr|U3IYA1|U3IYA1_ANAPP	-0.101054	-3.00157	0.109289	-2.95104	-3.05209	tr	U3IYA1	PSMB1	Proteasome subunit beta (EC 3.4.25.1)
tr|A0A493SX51|A0A493SX51_ANAPP	-0.268423	-3.02154	0.110164	-2.88733	-3.15575	tr	A0A493SX51		Ig-like domain-containing protein
tr|U3IPS8|U3IPS8_ANAPP	0.166232	-3.00778	0.110519	-3.09089	-2.92466	tr	U3IPS8	SMARCD2	SWI/SNF related, matrix associated, actin dependent regulator of chromatin, subfamily d, member 2
tr|U3J9T2|U3J9T2_ANAPP	0.288023	-3.02398	0.110914	-3.16799	-2.87997	tr	U3J9T2	GLE1	GLE1, RNA export mediator
tr|A0A493TLC0|A0A493TLC0_ANAPP	-0.287784	-3.02622	0.111312	-2.88233	-3.17011	tr	A0A493TLC0	SLC25A21	Solute carrier family 25 member 21
tr|U3IZ24|U3IZ24_ANAPP	0.104279	-3.00185	0.111964	-3.05399	-2.94971	tr	U3IZ24	CNOT2	CCR4-NOT transcription complex subunit 2
tr|U3IZY6|U3IZY6_ANAPP	-0.101027	-3.00162	0.111893	-2.9511	-3.05213	tr	U3IZY6	YME1L1	YME1 like 1 ATPase
tr|A0A493SZP6|A0A493SZP6_ANAPP	0.941631	-3.28861	0.113054	-3.75943	-2.81779	tr	A0A493SZP6		Uncharacterized protein
tr|A0A493TJJ2|A0A493TJJ2_ANAPP	-0.137852	-3.00473	0.112903	-2.93581	-3.07366	tr	A0A493TJJ2	STAU1	Staufen double-stranded RNA binding protein 1
tr|U3I8L6|U3I8L6_ANAPP	0.116526	-3.00274	0.11267	-3.06101	-2.94448	tr	U3I8L6	GNA11	G protein subunit alpha 11
tr|U3ITK6|U3ITK6_ANAPP	-0.185825	-3.01005	0.113034	-2.91714	-3.10297	tr	U3ITK6	CTH	Cystathionine gamma-lyase
tr|U3J8B9|U3J8B9_ANAPP	-0.238333	-3.01707	0.112803	-2.89791	-3.13624	tr	U3J8B9	AGT	Angiotensinogen
tr|U3J8U5|U3J8U5_ANAPP	-0.182187	-3.00903	0.113019	-2.91794	-3.10013	tr	U3J8U5	DCXR RFNG	RFNG O-fucosylpeptide 3-beta-N-acetylglucosaminyltransferase
tr|A0A493SXU9|A0A493SXU9_ANAPP	-0.276719	-3.02448	0.115022	-2.88612	-3.16284	tr	A0A493SXU9		Uncharacterized protein
tr|A0A493T058|A0A493T058_ANAPP	-0.133164	-3.00423	0.114896	-2.93764	-3.07081	tr	A0A493T058	NME2	Nucleoside diphosphate kinase (EC 2.7.4.6)
tr|A0A493TG66|A0A493TG66_ANAPP	-0.105444	-3.00203	0.115143	-2.94931	-3.05475	tr	A0A493TG66	USP47	Ubiquitin specific peptidase 47
tr|A0A493TUX7|A0A493TUX7_ANAPP	-0.224115	-3.01541	0.11487	-2.90335	-3.12747	tr	A0A493TUX7		zf-Tim10_DDP domain-containing protein
tr|A0A493U3G8|A0A493U3G8_ANAPP	-0.258255	-3.01902	0.113781	-2.8899	-3.14815	tr	A0A493U3G8		6PF2K domain-containing protein
tr|U3I3X8|U3I3X8_ANAPP	0.136055	-3.00465	0.114149	-3.07268	-2.93662	tr	U3I3X8	ANXA11	Annexin
tr|U3I6N3|U3I6N3_ANAPP	0.142705	-3.00507	0.114065	-3.07643	-2.93372	tr	U3I6N3	NUBP1	Nucleotide binding protein 1
tr|U3ID84|U3ID84_ANAPP	0.121533	-3.00322	0.114245	-3.06399	-2.94246	tr	U3ID84	DAZAP1	DAZ associated protein 1
tr|U3IGF7|U3IGF7_ANAPP	-0.136614	-3.0045	0.114235	-2.9362	-3.07281	tr	U3IGF7	CARS2	Cysteinyl-tRNA synthetase 2, mitochondrial
tr|U3IHF2|U3IHF2_ANAPP	0.108638	-3.00221	0.114432	-3.05653	-2.94789	tr	U3IHF2	HCFC2	Host cell factor C2
tr|U3IHI5|U3IHI5_ANAPP	-0.2226	-3.01573	0.11388	-2.90443	-3.12703	tr	U3IHI5	FAM114A1	Family with sequence similarity 114 member A1
tr|U3IKH5|U3IKH5_ANAPP	-0.258408	-3.02121	0.115078	-2.892	-3.15041	tr	U3IKH5	AGMAT	Agmatinase
tr|U3IPT9|U3IPT9_ANAPP	0.14136	-3.00518	0.114922	-3.07586	-2.9345	tr	U3IPT9	GOSR1	Golgi SNAP receptor complex member 1
tr|U3IV89|U3IV89_ANAPP	-0.239881	-3.01818	0.113581	-2.89824	-3.13812	tr	U3IV89	ATP1A1	ATPase Na+/K+ transporting subunit alpha 1
tr|U3J3T2|U3J3T2_ANAPP	-0.121086	-3.00323	0.115127	-2.94268	-3.06377	tr	U3J3T2	UBL5	Ubiquitin like 5
tr|A0A493TGG4|A0A493TGG4_ANAPP	0.122642	-3.00327	0.116252	-3.06459	-2.94195	tr	A0A493TGG4	GNA13	G protein subunit alpha 13
tr|A0A493TNE5|A0A493TNE5_ANAPP	0.138614	-3.00473	0.116659	-3.07404	-2.93543	tr	A0A493TNE5	FLNB	Filamin B
tr|A0A493TQB1|A0A493TQB1_ANAPP	0.145496	-3.0055	0.116417	-3.07825	-2.93275	tr	A0A493TQB1	TBC1D8B	TBC1 domain family member 8B
tr|A0A493TQQ9|A0A493TQQ9_ANAPP	0.137274	-3.00452	0.11697	-3.07315	-2.93588	tr	A0A493TQQ9	CDC5L	Cell division cycle 5 like
tr|A0A493U0V5|A0A493U0V5_ANAPP	0.0958285	-3.00136	0.116558	-3.04927	-2.95345	tr	A0A493U0V5	CLTC	Clathrin heavy chain
tr|U3ICS9|U3ICS9_ANAPP	-0.122252	-3.00336	0.116955	-2.94223	-3.06448	tr	U3ICS9	MYO5B	Uncharacterized protein
tr|U3IES0|U3IES0_ANAPP	0.107464	-3.00215	0.116809	-3.05588	-2.94842	tr	U3IES0	ERC1	ELKS/RAB6-interacting/CAST family member 1
tr|U3IHW5|U3IHW5_ANAPP	0.145151	-3.00531	0.116121	-3.07789	-2.93273	tr	U3IHW5	AKAP8	A-kinase anchoring protein 8
tr|U3IRQ6|U3IRQ6_ANAPP	-0.137617	-3.00467	0.116439	-2.93586	-3.07347	tr	U3IRQ6	HSCB	HscB mitochondrial iron-sulfur cluster cochaperone
tr|U3J2C3|U3J2C3_ANAPP	-0.0880728	-3.00085	0.115767	-2.95682	-3.04489	tr	U3J2C3	PSMD1	26S proteasome non-ATPase regulatory subunit 1
tr|U3J5X9|U3J5X9_ANAPP	0.147205	-3.00567	0.116293	-3.07927	-2.93207	tr	U3J5X9	MAN1A1	alpha-1,2-Mannosidase (EC 3.2.1.-)
tr|U3J8M6|U3J8M6_ANAPP	-0.300198	-3.03099	0.116755	-2.8809	-3.18109	tr	U3J8M6	LOC101790520	Sulfotransferase (EC 2.8.2.-)
tr|U3IEU6|U3IEU6_ANAPP	0.171393	-3.00835	0.117228	-3.09404	-2.92265	tr	U3IEU6	ISCU	Iron-sulfur cluster assembly enzyme
tr|U3IPW0|U3IPW0_ANAPP	0.135943	-3.00447	0.117218	-3.07244	-2.9365	tr	U3IPW0	TIMM44	Mitochondrial import inner membrane translocase subunit TIM44
tr|A0A493SVI9|A0A493SVI9_ANAPP	0.160045	-3.00665	0.117361	-3.08667	-2.92663	tr	A0A493SVI9	PRPF40A	Pre-mRNA processing factor 40 homolog A
tr|A0A493SZ74|A0A493SZ74_ANAPP	-0.284727	-3.02559	0.117581	-2.88323	-3.16796	tr	A0A493SZ74	PARP11	Tetraspanin
tr|U3I4U1|U3I4U1_ANAPP	-0.114877	-3.00278	0.117869	-2.94534	-3.06022	tr	U3I4U1	SNAP29	Synaptosome associated protein 29
tr|U3I252|U3I252_ANAPP	0.111433	-3.0025	0.11827	-3.05821	-2.94678	tr	U3I252	ARFGEF1	SEC7 domain-containing protein
tr|U3IK54|U3IK54_ANAPP	-0.109588	-3.00232	0.118288	-2.94753	-3.05712	tr	U3IK54	AHCY	Adenosylhomocysteinase
tr|U3I9V9|U3I9V9_ANAPP	-0.222855	-3.01572	0.118422	-2.90429	-3.12714	tr	U3I9V9	FGA	Fibrinogen alpha chain
tr|A0A493TRB1|A0A493TRB1_ANAPP	0.192558	-3.01164	0.118812	-3.10792	-2.91536	tr	A0A493TRB1	ALDOC	Aldolase, fructose-bisphosphate C
tr|U3IGS2|U3IGS2_ANAPP	-0.148832	-3.00582	0.118622	-2.93141	-3.08024	tr	U3IGS2	RANGAP1	Ran GTPase activating protein 1
tr|U3J9P1|U3J9P1_ANAPP	0.151972	-3.00608	0.118733	-3.08207	-2.9301	tr	U3J9P1	DMD	Dystrophin
tr|A0A493THF9|A0A493THF9_ANAPP	-0.122647	-3.0034	0.119365	-2.94208	-3.06473	tr	A0A493THF9	CRELD1	Cysteine rich with EGF like domains 1
tr|U3IFA3|U3IFA3_ANAPP	-0.386575	-3.04793	0.119255	-2.85464	-3.24122	tr	U3IFA3	TPMT	Thiopurine S-methyltransferase
tr|U3IVF3|U3IVF3_ANAPP	0.158764	-3.00668	0.11941	-3.08606	-2.9273	tr	U3IVF3	MTX1	Metaxin 1
tr|U3J4N1|U3J4N1_ANAPP	0.163735	-3.00782	0.119774	-3.08969	-2.92595	tr	U3J4N1	SAMHD1	SAM and HD domain containing deoxynucleoside triphosphate triphosphohydrolase 1
tr|U3IHF6|U3IHF6_ANAPP	-0.160158	-3.00706	0.120024	-2.92698	-3.08714	tr	U3IHF6	SDHA	Succinate dehydrogenase [ubiquinone] flavoprotein subunit, mitochondrial (EC 1.3.5.1)
tr|A0A493STW1|A0A493STW1_ANAPP	0.191171	-3.01106	0.120275	-3.10665	-2.91548	tr	A0A493STW1	TGM2	Transglutaminase 2
tr|A0A493U3W9|A0A493U3W9_ANAPP	0.27285	-3.02351	0.12049	-3.15993	-2.88708	tr	A0A493U3W9	FAHD1	Fumarylacetoacetate hydrolase domain containing 1
tr|A0A493T2F2|A0A493T2F2_ANAPP	0.132389	-3.00418	0.121079	-3.07037	-2.93798	tr	A0A493T2F2		CCHC-type domain-containing protein
tr|A0A493T350|A0A493T350_ANAPP	-0.187536	-3.01078	0.120919	-2.91701	-3.10455	tr	A0A493T350		Uncharacterized protein
tr|U3J4V8|U3J4V8_ANAPP	0.196082	-3.01203	0.121068	-3.11007	-2.91399	tr	U3J4V8	SPG21	SPG21, maspardin
tr|U3IIC4|U3IIC4_ANAPP	-0.147341	-3.00576	0.121427	-2.93209	-3.07943	tr	U3IIC4	SAR1A SAR1B	Secretion associated Ras related GTPase 1B
tr|U3ISD0|U3ISD0_ANAPP	-0.350993	-3.04346	0.121451	-2.86797	-3.21896	tr	U3ISD0	PWP2	Uncharacterized protein
tr|A0A493TPH8|A0A493TPH8_ANAPP	0.20474	-3.01327	0.121726	-3.11564	-2.9109	tr	A0A493TPH8		P-type domain-containing protein
tr|A0A493T0Z5|A0A493T0Z5_ANAPP	-0.16718	-3.00782	0.122149	-2.92423	-3.09141	tr	A0A493T0Z5		RF_PROK_I domain-containing protein
tr|U3J276|U3J276_ANAPP	-0.142872	-3.00552	0.122354	-2.93408	-3.07696	tr	U3J276	HLCS	Holocarboxylase synthetase
tr|A0A493TSL9|A0A493TSL9_ANAPP	0.111141	-3.00261	0.122727	-3.05818	-2.94704	tr	A0A493TSL9	EHBP1	EH domain binding protein 1
tr|U3IMY2|U3IMY2_ANAPP	-0.176188	-3.00925	0.122716	-2.92115	-3.09734	tr	U3IMY2	EHD4	EH domain containing 4
tr|U3IT75|U3IT75_ANAPP	-0.186818	-3.01052	0.122839	-2.91712	-3.10393	tr	U3IT75		5-formyltetrahydrofolate cyclo-ligase (EC 6.3.3.2)
tr|U3J1C1|U3J1C1_ANAPP	-0.123554	-3.00365	0.123294	-2.94188	-3.06543	tr	U3J1C1	TRAF6	TNF receptor-associated factor (EC 2.3.2.27)
tr|A0A493T798|A0A493T798_ANAPP	0.250433	-3.01954	0.123802	-3.14475	-2.89432	tr	A0A493T798		Protein kinase domain-containing protein
tr|U3IGY1|U3IGY1_ANAPP	0.191163	-3.01137	0.123724	-3.10695	-2.91579	tr	U3IGY1	FAM210A	Family with sequence similarity 210 member A
tr|U3IWA4|U3IWA4_ANAPP	-0.233107	-3.0189	0.124546	-2.90235	-3.13546	tr	U3IWA4	APOB	Apolipoprotein B
tr|A0A493TF01|A0A493TF01_ANAPP	-0.313315	-3.03488	0.124922	-2.87823	-3.19154	tr	A0A493TF01		Uncharacterized protein
tr|U3IEK7|U3IEK7_ANAPP	-0.129353	-3.00437	0.126505	-2.9397	-3.06905	tr	U3IEK7	HYOU1	Hypoxia up-regulated 1
tr|A0A493T7T9|A0A493T7T9_ANAPP	0.0993147	-3.00174	0.126705	-3.0514	-2.95208	tr	A0A493T7T9	ARL5A	ADP ribosylation factor like GTPase 5A
tr|U3IV67|U3IV67_ANAPP	-0.239341	-3.01943	0.126828	-2.89976	-3.1391	tr	U3IV67	CWF19L1	CWF19 like cell cycle control factor 1
tr|U3INV9|U3INV9_ANAPP	-0.151756	-3.00643	0.127147	-2.93055	-3.08231	tr	U3INV9	ABCD3	ATP binding cassette subfamily D member 3
tr|U3IKY3|U3IKY3_ANAPP	0.161392	-3.00761	0.127417	-3.08831	-2.92692	tr	U3IKY3	LAMB2	Laminin subunit beta 2
tr|A0A493TNC6|A0A493TNC6_ANAPP	0.160795	-3.00735	0.128052	-3.08774	-2.92695	tr	A0A493TNC6	VCL	Vinculin
tr|U3IIF0|U3IIF0_ANAPP	-0.3124	-3.03112	0.128094	-2.87492	-3.18732	tr	U3IIF0	GGA3	Golgi associated, gamma adaptin ear containing, ARF binding protein 3
tr|U3IJ05|U3IJ05_ANAPP	-0.115029	-3.00295	0.128054	-2.94543	-3.06046	tr	U3IJ05	VAV2	Vav guanine nucleotide exchange factor 2
tr|A0A493SYB3|A0A493SYB3_ANAPP	0.281075	-3.02698	0.12849	-3.16752	-2.88645	tr	A0A493SYB3	LMO7	LIM domain 7
tr|U3I8E6|U3I8E6_ANAPP	0.196892	-3.01187	0.128801	-3.11032	-2.91342	tr	U3I8E6	SF3B1	Splicing factor 3b subunit 1
tr|U3INY2|U3INY2_ANAPP	-0.144188	-3.00597	0.128817	-2.93388	-3.07807	tr	U3INY2	DLST	Dihydrolipoamide S-succinyltransferase
tr|U3HYQ3|U3HYQ3_ANAPP	-0.197369	-3.0127	0.12932	-2.91402	-3.11139	tr	U3HYQ3	YWHAH	Tyrosine 3-monooxygenase/tryptophan 5-monooxygenase activation protein eta
tr|U3II47|U3II47_ANAPP	-0.135197	-3.0049	0.12923	-2.93731	-3.0725	tr	U3II47	AKR1A1	Aldo-keto reductase family 1 member A1
tr|U3IYL2|U3IYL2_ANAPP	-0.148545	-3.00631	0.129356	-2.93204	-3.08059	tr	U3IYL2	SARS	Seryl-tRNA synthetase
tr|U3IAL4|U3IAL4_ANAPP	-0.296076	-3.03416	0.129556	-2.88612	-3.18219	tr	U3IAL4	ATP2A2	Calcium-transporting ATPase (EC 7.2.2.10)
tr|A0A493TCW1|A0A493TCW1_ANAPP	-0.138578	-3.00525	0.129944	-2.93596	-3.07454	tr	A0A493TCW1	RAB25	RAB25, member RAS oncogene family
tr|U3IC71|U3IC71_ANAPP	0.172161	-3.00907	0.130534	-3.09515	-2.92299	tr	U3IC71	PDXDC1	Pyridoxal dependent decarboxylase domain containing 1
tr|U3IB27|U3IB27_ANAPP	-0.0999365	-3.0019	0.131205	-2.95193	-3.05186	tr	U3IB27	PSMB7	Proteasome subunit beta (EC 3.4.25.1)
tr|U3ID47|U3ID47_ANAPP	0.13549	-3.00488	0.131254	-3.07263	-2.93714	tr	U3ID47	CD47	CD47 molecule
tr|U3IN97|U3IN97_ANAPP	-0.174865	-3.00987	0.131333	-2.92243	-3.0973	tr	U3IN97	ADSL	Adenylosuccinate lyase (ASL) (EC 4.3.2.2) (Adenylosuccinase)
tr|U3IUY3|U3IUY3_ANAPP	-0.149648	-3.00627	0.130865	-2.93145	-3.0811	tr	U3IUY3	SHMT1	Serine hydroxymethyltransferase (EC 2.1.2.1)
tr|U3J9W6|U3J9W6_ANAPP	0.10657	-3.00239	0.131375	-3.05567	-2.9491	tr	U3J9W6	LRBA	LPS responsive beige-like anchor protein
tr|A0A493TRE2|A0A493TRE2_ANAPP	0.11399	-3.00294	0.131596	-3.05994	-2.94595	tr	A0A493TRE2	GNG7	Guanine nucleotide-binding protein subunit gamma
tr|U3ID14|U3ID14_ANAPP	-0.0972502	-3.00169	0.132332	-2.95306	-3.05031	tr	U3ID14	HSDL2	Hydroxysteroid dehydrogenase like 2
tr|U3ITI8|U3ITI8_ANAPP	0.0982955	-3.00174	0.132441	-3.05089	-2.95259	tr	U3ITI8	SSR3	Signal sequence receptor subunit 3
tr|U3IZ44|U3IZ44_ANAPP	-0.0955566	-3.00155	0.132512	-2.95377	-3.04933	tr	U3IZ44	UQCRB	Cytochrome b-c1 complex subunit 7
tr|U3J086|U3J086_ANAPP	0.144135	-3.00583	0.132114	-3.0779	-2.93376	tr	U3J086	HOOK3	Hook microtubule tethering protein 3
tr|U3J0Y0|U3J0Y0_ANAPP	0.0968113	-3.00164	0.132176	-3.05004	-2.95323	tr	U3J0Y0	DCAF7	DDB1 and CUL4 associated factor 7
tr|U3J5Z4|U3J5Z4_ANAPP	0.112614	-3.00289	0.131975	-3.05919	-2.94658	tr	U3J5Z4	CUL5	Cullin 5
tr|A0A493TAE0|A0A493TAE0_ANAPP	0.104389	-3.00226	0.133192	-3.05445	-2.95007	tr	A0A493TAE0	RBM39	RNA binding motif protein 39
tr|U3IES1|U3IES1_ANAPP	0.305174	-3.03061	0.132871	-3.1832	-2.87803	tr	U3IES1	ANXA2	Annexin
tr|U3IQM9|U3IQM9_ANAPP	-0.120628	-3.0037	0.133134	-2.94339	-3.06401	tr	U3IQM9	AGPAT3	1-acylglycerol-3-phosphate O-acyltransferase 3
tr|U3IV02|U3IV02_ANAPP	0.214031	-3.01401	0.133122	-3.12103	-2.907	tr	U3IV02	SCAMP2	Secretory carrier-associated membrane protein (Secretory carrier membrane protein)
tr|A0A493SVW5|A0A493SVW5_ANAPP	-0.227358	-3.01625	0.134343	-2.90257	-3.12993	tr	A0A493SVW5		Uncharacterized protein
tr|U3I8F1|U3I8F1_ANAPP	-0.110096	-3.00275	0.134496	-2.9477	-3.05779	tr	U3I8F1	GNPDA1	Glucosamine-6-phosphate isomerase (EC 3.5.99.6) (Glucosamine-6-phosphate deaminase)
tr|U3J8Q2|U3J8Q2_ANAPP	0.11756	-3.00341	0.134418	-3.06219	-2.94463	tr	U3J8Q2	COG2	Component of oligomeric golgi complex 2
tr|U3IIR3|U3IIR3_ANAPP	0.141712	-3.00569	0.134971	-3.07655	-2.93484	tr	U3IIR3	SMPD4	Sphingomyelin phosphodiesterase 4
tr|U3ILU8|U3ILU8_ANAPP	0.145109	-3.00613	0.134852	-3.07868	-2.93357	tr	U3ILU8	TMCO1	Calcium load-activated calcium channel (CLAC channel)
tr|U3J9Y8|U3J9Y8_ANAPP	0.13396	-3.0049	0.135054	-3.07188	-2.93792	tr	U3J9Y8	RBM22	RNA binding motif protein 22
tr|U3ICG4|U3ICG4_ANAPP	0.272431	-3.02559	0.135214	-3.1618	-2.88937	tr	U3ICG4	OGN	Osteoglycin
tr|A0A493T6G3|A0A493T6G3_ANAPP	0.120843	-3.00378	0.136245	-3.0642	-2.94336	tr	A0A493T6G3	MOGS	Mannosyl-oligosaccharide glucosidase
tr|A0A493U2P4|A0A493U2P4_ANAPP	0.1385	-3.00548	0.136425	-3.07473	-2.93623	tr	A0A493U2P4	PPP1R12A	Protein phosphatase 1 regulatory subunit
tr|A0A493T6M7|A0A493T6M7_ANAPP	-0.144729	-3.00621	0.136753	-2.93385	-3.07858	tr	A0A493T6M7		PDZ domain-containing protein
tr|A0A493TIL1|A0A493TIL1_ANAPP	-0.16439	-3.00861	0.137144	-2.92641	-3.0908	tr	A0A493TIL1	GALT	Galactose-1-phosphate uridylyltransferase (EC 2.7.7.12)
tr|A0A493U193|A0A493U193_ANAPP	-0.118857	-3.00356	0.137423	-2.94413	-3.06299	tr	A0A493U193	KLHDC4	Kelch domain containing 4
tr|U3IYT6|U3IYT6_ANAPP	0.129044	-3.00454	0.137377	-3.06906	-2.94001	tr	U3IYT6	LPIN2	Lipin 2
tr|U3IDM3|U3IDM3_ANAPP	-0.494667	-3.09437	0.137898	-2.84704	-3.3417	tr	U3IDM3	PLIN2	Perilipin
tr|A0A493TEY8|A0A493TEY8_ANAPP	-0.192326	-3.01201	0.1387	-2.91585	-3.10818	tr	A0A493TEY8		Uncharacterized protein
tr|U3J231|U3J231_ANAPP	0.16835	-3.00891	0.13869	-3.09309	-2.92474	tr	U3J231	NCOA5	Nuclear receptor coactivator 5
tr|U3IXQ7|U3IXQ7_ANAPP	0.110945	-3.00294	0.139147	-3.05842	-2.94747	tr	U3IXQ7	GBF1	Golgi brefeldin A resistant guanine nucleotide exchange factor 1
tr|U3IDX4|U3IDX4_ANAPP	0.213041	-3.01552	0.139281	-3.12204	-2.90899	tr	U3IDX4	LOC101799374	Uncharacterized protein
tr|U3ICI5|U3ICI5_ANAPP	0.140855	-3.00562	0.139582	-3.07605	-2.93519	tr	U3ICI5	CTR9	CTR9 homolog, Paf1/RNA polymerase II complex component
tr|U3IRM2|U3IRM2_ANAPP	0.137309	-3.00558	0.139639	-3.07424	-2.93693	tr	U3IRM2	DNAJA2	DnaJ heat shock protein family (Hsp40) member A2
tr|A0A493TQ60|A0A493TQ60_ANAPP	0.186537	-3.01117	0.140405	-3.10443	-2.9179	tr	A0A493TQ60	RFTN1	Raftlin, lipid raft linker 1
tr|U3ILN2|U3ILN2_ANAPP	-0.149496	-3.0069	0.140323	-2.93215	-3.08164	tr	U3ILN2	RPS2	Ribosomal protein S2
tr|U3I2G5|U3I2G5_ANAPP	-0.0858006	-3.00102	0.141117	-2.95812	-3.04392	tr	U3I2G5	TPRKB	TP53RK binding protein
tr|U3ILS7|U3ILS7_ANAPP	0.130176	-3.00458	0.141376	-3.06967	-2.93949	tr	U3ILS7	UTP15	UTP15, small subunit processome component
tr|U3IVV9|U3IVV9_ANAPP	0.360519	-3.04988	0.141966	-3.23014	-2.86962	tr	U3IVV9	NCEH1	Neutral cholesterol ester hydrolase 1
tr|U3I8A4|U3I8A4_ANAPP	0.137748	-3.00543	0.142198	-3.0743	-2.93655	tr	U3I8A4	HMGB1	High mobility group box 1
tr|U3I9U9|U3I9U9_ANAPP	-0.14077	-3.00591	0.143014	-2.93552	-3.07629	tr	U3I9U9	PDXK	Pyridoxal kinase
tr|U3J0S8|U3J0S8_ANAPP	-0.349733	-3.05456	0.142968	-2.87969	-3.22942	tr	U3J0S8	TXLNA	Taxilin alpha
tr|A0A493STN6|A0A493STN6_ANAPP	-0.122253	-3.00407	0.144465	-2.94295	-3.0652	tr	A0A493STN6		Uncharacterized protein
tr|U3I768|U3I768_ANAPP	0.119081	-3.00368	0.144153	-3.06322	-2.94414	tr	U3I768	THUMPD3	THUMP domain containing 3
tr|U3I9N3|U3I9N3_ANAPP	-0.108454	-3.00271	0.144316	-2.94848	-3.05694	tr	U3I9N3	LOC101794119	Uncharacterized protein
tr|U3ICK1|U3ICK1_ANAPP	0.103526	-3.0024	0.143965	-3.05417	-2.95064	tr	U3ICK1	ARCN1	Coatomer subunit delta
tr|U3IGX3|U3IGX3_ANAPP	0.111013	-3.003	0.144337	-3.05851	-2.9475	tr	U3IGX3	CDK5RAP2	CDK5 regulatory subunit associated protein 2
tr|U3IPG6|U3IPG6_ANAPP	0.248865	-3.02165	0.144062	-3.14608	-2.89721	tr	U3IPG6	ADPRHL2	ADP-ribosylhydrolase like 2
tr|U3ITP8|U3ITP8_ANAPP	-0.10568	-3.00256	0.144399	-2.94972	-3.0554	tr	U3ITP8	HIBADH	3-hydroxyisobutyrate dehydrogenase (HIBADH) (EC 1.1.1.31)
tr|U3J173|U3J173_ANAPP	0.10349	-3.00237	0.143555	-3.05412	-2.95063	tr	U3J173	TSR1	TSR1, ribosome maturation factor
tr|U3J4D8|U3J4D8_ANAPP	-0.111477	-3.00303	0.143436	-2.94729	-3.05876	tr	U3J4D8	VBP1	Prefoldin subunit 3
tr|A0A493TX61|A0A493TX61_ANAPP	0.0950458	-3.00172	0.144819	-3.04925	-2.9542	tr	A0A493TX61		Uncharacterized protein
tr|A0A493T8G1|A0A493T8G1_ANAPP	0.103714	-3.0024	0.145204	-3.05426	-2.95055	tr	A0A493T8G1		Uncharacterized protein
tr|A0A493TNN2|A0A493TNN2_ANAPP	0.307203	-3.0339	0.145082	-3.1875	-2.8803	tr	A0A493TNN2		Aldo_ket_red domain-containing protein
tr|A0A493TJX6|A0A493TJX6_ANAPP	-0.156394	-3.00823	0.146031	-2.93003	-3.08643	tr	A0A493TJX6		SH3 domain-containing protein
tr|A0A493TZU5|A0A493TZU5_ANAPP	-0.0954281	-3.00175	0.145836	-2.95404	-3.04947	tr	A0A493TZU5	TPR	Translocated promoter region, nuclear basket protein
tr|U3I9F4|U3I9F4_ANAPP	-0.156531	-3.0079	0.145974	-2.92963	-3.08616	tr	U3I9F4	GALK2	Galactokinase 2
tr|U3IRR0|U3IRR0_ANAPP	-0.0962655	-3.00183	0.146133	-2.9537	-3.04996	tr	U3IRR0	COX4I1	Cytochrome c oxidase subunit 4I1
tr|U3ISC1|U3ISC1_ANAPP	0.236194	-3.01992	0.145941	-3.13802	-2.90182	tr	U3ISC1	SHTN1	Shootin 1
tr|U3IW58|U3IW58_ANAPP	0.54144	-3.11975	0.146236	-3.39047	-2.84903	tr	U3IW58	COL1A2	Collagen type I alpha 2 chain
tr|U3J5A7|U3J5A7_ANAPP	0.279115	-3.02864	0.146205	-3.1682	-2.88908	tr	U3J5A7	TPD52L2	TPD52 like 2
tr|A0A493TUI9|A0A493TUI9_ANAPP	0.251683	-3.02222	0.146747	-3.14806	-2.89638	tr	A0A493TUI9	URB1	URB1 ribosome biogenesis homolog
tr|U3IQI2|U3IQI2_ANAPP	0.150026	-3.0071	0.147402	-3.08211	-2.93209	tr	U3IQI2	KCNN3	Potassium calcium-activated channel subfamily N member 3
tr|A0A493TXM9|A0A493TXM9_ANAPP	-0.283243	-3.03271	0.148103	-2.89109	-3.17433	tr	A0A493TXM9		Ig-like domain-containing protein
tr|U3I3R9|U3I3R9_ANAPP	-0.110392	-3.00296	0.147988	-2.94777	-3.05816	tr	U3I3R9	RAB27A	RAB27A, member RAS oncogene family
tr|U3I7I7|U3I7I7_ANAPP	0.138588	-3.00587	0.148149	-3.07516	-2.93658	tr	U3I7I7	PGAM5	PGAM family member 5, mitochondrial serine/threonine protein phosphatase
tr|U3IQ86|U3IQ86_ANAPP	-0.0937478	-3.0017	0.148503	-2.95482	-3.04857	tr	U3IQ86	MRPL45	Mitochondrial ribosomal protein L45
tr|U3J2A0|U3J2A0_ANAPP	0.111507	-3.00322	0.148456	-3.05897	-2.94747	tr	U3J2A0	SET	Uncharacterized protein
tr|A0A493ST04|A0A493ST04_ANAPP	0.299949	-3.03353	0.148693	-3.18351	-2.88356	tr	A0A493ST04	EIF4G1	Eukaryotic translation initiation factor 4 gamma 1
tr|U3IVZ0|U3IVZ0_ANAPP	-0.14047	-3.00629	0.149054	-2.93606	-3.07653	tr	U3IVZ0	NIT2	Nitrilase family member 2
tr|U3J9J7|U3J9J7_ANAPP	-0.189771	-3.01203	0.149059	-2.91714	-3.10691	tr	U3J9J7	MRPS18A	Mitochondrial ribosomal protein S18A
tr|A0A493SYG7|A0A493SYG7_ANAPP	-0.17124	-3.00949	0.149608	-2.92387	-3.09511	tr	A0A493SYG7	NDUFA10	NADH dehydrogenase [ubiquinone] 1 alpha subcomplex subunit 10, mitochondrial
tr|A0A493TB22|A0A493TB22_ANAPP	0.110694	-3.00306	0.149826	-3.0584	-2.94771	tr	A0A493TB22	TMF1	TATA element modulatory factor 1
tr|A0A493TRQ8|A0A493TRQ8_ANAPP	0.176021	-3.01094	0.14946	-3.09895	-2.92293	tr	A0A493TRQ8	COA6	Cytochrome c oxidase assembly factor 6
tr|U3ILY2|U3ILY2_ANAPP	-0.338442	-3.04251	0.149739	-2.87329	-3.21173	tr	U3ILY2	DBI	Acyl-CoA-binding protein (Diazepam binding inhibitor, acyl-CoA binding protein)
tr|U3I471|U3I471_ANAPP	-0.0905264	-3.00149	0.149967	-2.95622	-3.04675	tr	U3I471	ANKRD28	Ankyrin repeat domain 28
tr|A0A493TME8|A0A493TME8_ANAPP	-0.0994466	-3.00216	0.150443	-2.95244	-3.05188	tr	A0A493TME8		Uncharacterized protein
tr|U3I5L6|U3I5L6_ANAPP	-0.152057	-3.00752	0.150505	-2.93149	-3.08355	tr	U3I5L6		Uncharacterized protein
tr|A0A493SSL4|A0A493SSL4_ANAPP	0.135815	-3.0057	0.150947	-3.07361	-2.93779	tr	A0A493SSL4	NTPCR	Nucleoside-triphosphatase, cancer-related
tr|A0A493TMP5|A0A493TMP5_ANAPP	-0.125731	-3.00465	0.15156	-2.94178	-3.06751	tr	A0A493TMP5	ACP1	Acid phosphatase 1
tr|U3IMH3|U3IMH3_ANAPP	0.390819	-3.06023	0.151582	-3.25564	-2.86482	tr	U3IMH3	IVNS1ABP	Influenza virus NS1A binding protein
tr|U3IY74|U3IY74_ANAPP	0.133918	-3.00541	0.151514	-3.07237	-2.93845	tr	U3IY74	PIP4P2	Phosphatidylinositol-4,5-bisphosphate 4-phosphatase (EC 3.1.3.78)
tr|U3INK3|U3INK3_ANAPP	0.0945163	-3.00179	0.152038	-3.04905	-2.95454	tr	U3INK3	TIAL1	TIA1 cytotoxic granule associated RNA binding protein like 1
tr|A0A493T4Z1|A0A493T4Z1_ANAPP	-0.106775	-3.00279	0.152516	-2.9494	-3.05617	tr	A0A493T4Z1	RAB21	RAB21, member RAS oncogene family
tr|A0A493TSY3|A0A493TSY3_ANAPP	-0.125292	-3.00446	0.152664	-2.94181	-3.06711	tr	A0A493TSY3	HYPK	Huntingtin interacting protein K
tr|A0A493TDS4|A0A493TDS4_ANAPP	-0.135393	-3.00563	0.15316	-2.93793	-3.07333	tr	A0A493TDS4		Uncharacterized protein
tr|U3HYH7|U3HYH7_ANAPP	-0.308879	-3.0388	0.153183	-2.88436	-3.19324	tr	U3HYH7	CISD2	CDGSH iron sulfur domain 2
tr|U3J0C8|U3J0C8_ANAPP	-0.156917	-3.00796	0.153039	-2.9295	-3.08642	tr	U3J0C8	PCBD2	Pterin-4 alpha-carbinolamine dehydratase 2
tr|A0A493T4F4|A0A493T4F4_ANAPP	-0.113572	-3.00347	0.153536	-2.94668	-3.06025	tr	A0A493T4F4	AP2B1	AP complex subunit beta
tr|U3IQ11|U3IQ11_ANAPP	-0.262391	-3.02535	0.153731	-2.89415	-3.15654	tr	U3IQ11	RPL22L1	Ribosomal protein L22 like 1
tr|U3IIV0|U3IIV0_ANAPP	-0.114401	-3.00344	0.154271	-2.94624	-3.06064	tr	U3IIV0	SPTBN1	Spectrin beta chain
tr|U3I360|U3I360_ANAPP	-0.101561	-3.00241	0.154485	-2.95163	-3.05319	tr	U3I360		Uncharacterized protein
tr|A0A493SW86|A0A493SW86_ANAPP	-0.136278	-3.00573	0.154989	-2.93759	-3.07387	tr	A0A493SW86		Uncharacterized protein
tr|U3IWX6|U3IWX6_ANAPP	-0.0910133	-3.00159	0.155476	-2.95608	-3.0471	tr	U3IWX6	LRRC57	Uncharacterized protein
tr|U3J989|U3J989_ANAPP	0.149694	-3.00778	0.155495	-3.08262	-2.93293	tr	U3J989	B4GALT1	Beta-1,4-galactosyltransferase 1
tr|U3J2C2|U3J2C2_ANAPP	-0.162859	-3.00895	0.155714	-2.92752	-3.09038	tr	U3J2C2	YTHDC2	YTH domain containing 2
tr|A0A493T482|A0A493T482_ANAPP	-0.150703	-3.00742	0.156348	-2.93207	-3.08277	tr	A0A493T482		Uncharacterized protein
tr|A0A493U1H5|A0A493U1H5_ANAPP	0.0956216	-3.00197	0.155881	-3.04978	-2.95416	tr	A0A493U1H5		Uncharacterized protein
tr|U3I5W5|U3I5W5_ANAPP	-0.386367	-3.06597	0.156409	-2.87279	-3.25916	tr	U3I5W5	YBX3	Y-box binding protein 3
tr|U3IP48|U3IP48_ANAPP	0.159212	-3.00803	0.156402	-3.08764	-2.92843	tr	U3IP48	WDFY1	Uncharacterized protein
tr|U3J1G5|U3J1G5_ANAPP	-0.203999	-3.01587	0.156432	-2.91387	-3.11787	tr	U3J1G5	GLUD1	ELFV_dehydrog domain-containing protein
tr|A0A493SZN6|A0A493SZN6_ANAPP	-0.682209	-3.18388	0.156911	-2.84277	-3.52498	tr	A0A493SZN6	GLRX	Glutaredoxin
tr|A0A493T970|A0A493T970_ANAPP	0.231483	-3.02119	0.157457	-3.13693	-2.90545	tr	A0A493T970	PRRC2C	Proline rich coiled-coil 2C
tr|A0A493TDG5|A0A493TDG5_ANAPP	0.316951	-3.04126	0.157663	-3.19974	-2.88279	tr	A0A493TDG5	PCNP	PEST proteolytic signal containing nuclear protein
tr|U3IA19|U3IA19_ANAPP	0.234412	-3.02073	0.157032	-3.13794	-2.90352	tr	U3IA19	ANXA5	Annexin
tr|U3IG19|U3IG19_ANAPP	-0.181423	-3.01195	0.157617	-2.92124	-3.10266	tr	U3IG19	ERAP1	Aminopeptidase (EC 3.4.11.-)
tr|U3ILR1|U3ILR1_ANAPP	0.123531	-3.00445	0.157761	-3.06621	-2.94268	tr	U3ILR1	MICU1	Mitochondrial calcium uptake 1
tr|U3INC1|U3INC1_ANAPP	0.104398	-3.00268	0.15717	-3.05487	-2.95048	tr	U3INC1	NACA	NAC-A/B domain-containing protein
tr|U3J9Q4|U3J9Q4_ANAPP	0.168963	-3.01039	0.157219	-3.09488	-2.92591	tr	U3J9Q4	NCBP1	Nuclear cap binding protein subunit 1
tr|A0A493TZ56|A0A493TZ56_ANAPP	-0.913827	-3.40532	0.1582	-2.94841	-3.86223	tr	A0A493TZ56		Uncharacterized protein
tr|U3J9L9|U3J9L9_ANAPP	-0.273405	-3.03134	0.158611	-2.89463	-3.16804	tr	U3J9L9	GPS1	G protein pathway suppressor 1
tr|U3I742|U3I742_ANAPP	-0.182994	-3.01261	0.159211	-2.92111	-3.10411	tr	U3I742	A2M	Uncharacterized protein
tr|U3J430|U3J430_ANAPP	0.112177	-3.00339	0.159075	-3.05948	-2.9473	tr	U3J430	ESYT2	Extended synaptotagmin 2
tr|A0A493TA44|A0A493TA44_ANAPP	0.112182	-3.00331	0.159652	-3.0594	-2.94722	tr	A0A493TA44	GOLGA4	Golgin A4
tr|U3I9F7|U3I9F7_ANAPP	0.139086	-3.00638	0.159784	-3.07592	-2.93683	tr	U3I9F7	PPP4R3A	Protein phosphatase 4 regulatory subunit 3A
tr|U3IJE1|U3IJE1_ANAPP	-0.0961292	-3.00207	0.159939	-2.954	-3.05013	tr	U3IJE1	QDPR	Quinoid dihydropteridine reductase
tr|A0A493TER4|A0A493TER4_ANAPP	-0.30801	-3.04032	0.161436	-2.88631	-3.19432	tr	A0A493TER4	SORT1	Sortilin
tr|A0A493TMK6|A0A493TMK6_ANAPP	0.167817	-3.00936	0.161515	-3.09327	-2.92545	tr	A0A493TMK6	NPC2	NPC intracellular cholesterol transporter 2
tr|U3HZV8|U3HZV8_ANAPP	-0.0827646	-3.00107	0.1612	-2.95969	-3.04245	tr	U3HZV8	LOC101797326	Uncharacterized protein
tr|U3IHC3|U3IHC3_ANAPP	-0.100918	-3.00242	0.161182	-2.95196	-3.05288	tr	U3IHC3	LOC101793235	Cytochrome b-c1 complex subunit 6
tr|U3IK93|U3IK93_ANAPP	0.210093	-3.01555	0.161186	-3.12059	-2.9105	tr	U3IK93	GGT5	Uncharacterized protein
tr|U3J9L0|U3J9L0_ANAPP	0.256935	-3.02638	0.161397	-3.15485	-2.89791	tr	U3J9L0	ARL8B	ADP ribosylation factor like GTPase 8B
tr|A0A493SWL7|A0A493SWL7_ANAPP	0.0885982	-3.00148	0.161802	-3.04578	-2.95718	tr	A0A493SWL7	TTC37	Tetratricopeptide repeat domain 37
tr|U3J0R0|U3J0R0_ANAPP	0.0926461	-3.00182	0.162018	-3.04814	-2.9555	tr	U3J0R0	NUB1	Negative regulator of ubiquitin like proteins 1
tr|A0A493TJ61|A0A493TJ61_ANAPP	-0.129197	-3.0053	0.162394	-2.9407	-3.0699	tr	A0A493TJ61	GPAM	Glycerol-3-phosphate acyltransferase 1, mitochondrial (EC 2.3.1.15)
tr|U3IK85|U3IK85_ANAPP	-0.126795	-3.00512	0.162277	-2.94173	-3.06852	tr	U3IK85	RPL18A	Ribosomal protein L18a
tr|U3J3Z5|U3J3Z5_ANAPP	0.183519	-3.01153	0.162649	-3.10329	-2.91977	tr	U3J3Z5	WDR43	WD repeat domain 43
tr|U3IIZ6|U3IIZ6_ANAPP	-0.158234	-3.00922	0.163022	-2.93011	-3.08834	tr	U3IIZ6	ECHDC2	Enoyl-CoA hydratase domain containing 2
tr|U3IK47|U3IK47_ANAPP	-0.0940263	-3.00191	0.1629	-2.9549	-3.04892	tr	U3IK47	PSMD14	Proteasome 26S subunit, non-ATPase 14
tr|U3IW93|U3IW93_ANAPP	0.10917	-3.00325	0.16339	-3.05784	-2.94867	tr	U3IW93	RPL9	Ribosomal protein L9
tr|U3J427|U3J427_ANAPP	0.123584	-3.00471	0.163382	-3.0665	-2.94291	tr	U3J427	SUCLG2	Succinate--CoA ligase [GDP-forming] subunit beta, mitochondrial (EC 6.2.1.4) (GTP-specific succinyl-CoA synthetase subunit beta) (G-SCS) (GTPSCS) (Succinyl-CoA synthetase beta-G chain) (SCS-betaG)
tr|U3IDA4|U3IDA4_ANAPP	0.0814238	-3.001	0.164175	-3.04171	-2.96029	tr	U3IDA4	SPCS3	Signal peptidase complex subunit 3 (EC 3.4.-.-)
tr|U3IDM1|U3IDM1_ANAPP	0.297047	-3.03527	0.164421	-3.1838	-2.88675	tr	U3IDM1	SNRPA1	Small nuclear ribonucleoprotein polypeptide A'
tr|U3IEG9|U3IEG9_ANAPP	0.271852	-3.03006	0.165494	-3.16599	-2.89414	tr	U3IEG9	FUBP1	Far upstream element binding protein 1
tr|A0A493T4E1|A0A493T4E1_ANAPP	0.216437	-3.01914	0.165761	-3.12735	-2.91092	tr	A0A493T4E1		ML domain-containing protein
tr|U3IQU0|U3IQU0_ANAPP	0.205481	-3.0157	0.165885	-3.11844	-2.91296	tr	U3IQU0	NAALADL2	N-acetylated alpha-linked acidic dipeptidase like 2
tr|A0A493T7M1|A0A493T7M1_ANAPP	0.113763	-3.00374	0.166212	-3.06062	-2.94686	tr	A0A493T7M1	TAOK3	TAO kinase 3
tr|A0A493TE62|A0A493TE62_ANAPP	0.0998163	-3.00251	0.166226	-3.05242	-2.9526	tr	A0A493TE62	SEC16A	Protein transport protein sec16
tr|A0A493TIE7|A0A493TIE7_ANAPP	0.19871	-3.01443	0.166483	-3.11378	-2.91507	tr	A0A493TIE7	ADD3	Adducin 3
tr|U3J898|U3J898_ANAPP	0.120146	-3.00425	0.166551	-3.06433	-2.94418	tr	U3J898	SEC22B	SEC22 homolog B, vesicle trafficking protein (gene/pseudogene)
tr|U3IHG5|U3IHG5_ANAPP	-0.132956	-3.00593	0.16711	-2.93945	-3.0724	tr	U3IHG5	COA7	Cytochrome c oxidase assembly factor 7 (putative)
tr|U3ILS4|U3ILS4_ANAPP	-0.149208	-3.00794	0.167317	-2.93334	-3.08255	tr	U3ILS4	ERP29	Endoplasmic reticulum protein 29
tr|A0A493TIN0|A0A493TIN0_ANAPP	0.129033	-3.00534	0.167736	-3.06985	-2.94082	tr	A0A493TIN0	LSM7	LSM7 homolog, U6 small nuclear RNA and mRNA degradation associated
tr|U3HZN4|U3HZN4_ANAPP	0.102505	-3.00269	0.168198	-3.05394	-2.95144	tr	U3HZN4	RAPH1	Ras association (RalGDS/AF-6) and pleckstrin homology domains 1
tr|U3ID65|U3ID65_ANAPP	-0.164956	-3.01004	0.168458	-2.92757	-3.09252	tr	U3ID65	RPL15	Ribosomal protein L15
tr|A0A493T7C0|A0A493T7C0_ANAPP	-0.150662	-3.00832	0.169304	-2.93299	-3.08365	tr	A0A493T7C0	GCDH	Glutaryl-CoA dehydrogenase
tr|U3IE92|U3IE92_ANAPP	-0.121431	-3.00465	0.169347	-2.94393	-3.06536	tr	U3IE92	NDUFS7	NADH:ubiquinone oxidoreductase core subunit S7
tr|U3IKC8|U3IKC8_ANAPP	-0.105342	-3.00297	0.169175	-2.9503	-3.05564	tr	U3IKC8	MRPL48	Mitochondrial ribosomal protein L48
tr|U3J0Y4|U3J0Y4_ANAPP	0.107634	-3.00322	0.1692	-3.05704	-2.94941	tr	U3J0Y4	TMEM181	Uncharacterized protein
tr|A0A493TTP4|A0A493TTP4_ANAPP	0.0941986	-3.00204	0.170362	-3.04914	-2.95494	tr	A0A493TTP4	GPR107	G protein-coupled receptor 107
tr|U3IAA9|U3IAA9_ANAPP	-0.256722	-3.02825	0.170165	-2.89989	-3.15661	tr	U3IAA9	TRIP4	Thyroid hormone receptor interactor 4
tr|U3IQT7|U3IQT7_ANAPP	-0.232295	-3.02162	0.17005	-2.90547	-3.13776	tr	U3IQT7	UGP2	UTP--glucose-1-phosphate uridylyltransferase (EC 2.7.7.9)
tr|U3IWP7|U3IWP7_ANAPP	0.0909303	-3.00182	0.170254	-3.04729	-2.95636	tr	U3IWP7	LIAS	Lipoyl synthase, mitochondrial (EC 2.8.1.8) (Lipoate synthase) (LS) (Lip-syn) (Lipoic acid synthase)
tr|U3J8J5|U3J8J5_ANAPP	0.242042	-3.02401	0.169987	-3.14503	-2.90299	tr	U3J8J5	LGALS2	Galectin
tr|A0A493TQN4|A0A493TQN4_ANAPP	-0.0920684	-3.00189	0.171266	-2.95586	-3.04793	tr	A0A493TQN4	UBE2V1	Ubiquitin conjugating enzyme E2 V1
tr|U3IF16|U3IF16_ANAPP	0.123286	-3.00479	0.171359	-3.06643	-2.94314	tr	U3IF16	PHPT1	Uncharacterized protein
tr|U3INS4|U3INS4_ANAPP	-0.0809379	-3.00106	0.171147	-2.9606	-3.04153	tr	U3INS4	PTGES3	Prostaglandin E synthase 3
tr|U3I9L3|U3I9L3_ANAPP	0.337887	-3.04584	0.171806	-3.21479	-2.8769	tr	U3I9L3	LOC101799801	Solute carrier organic anion transporter family member
tr|U3IRY0|U3IRY0_ANAPP	0.169224	-3.0106	0.171824	-3.09521	-2.92599	tr	U3IRY0	VIM	Vimentin
tr|U3J9N3|U3J9N3_ANAPP	-0.0857493	-3.00142	0.171923	-2.95854	-3.04429	tr	U3J9N3	MACO1	Macoilin 1
tr|A0A493T2C0|A0A493T2C0_ANAPP	-0.123078	-3.00503	0.175063	-2.94349	-3.06657	tr	A0A493T2C0	SLC25A13	Solute carrier family 25 member 13
tr|A0A493T2J3|A0A493T2J3_ANAPP	-0.471842	-3.09309	0.173926	-2.85717	-3.32902	tr	A0A493T2J3	PDF	Peptide deformylase (EC 3.5.1.88)
tr|A0A493TIM6|A0A493TIM6_ANAPP	-0.113308	-3.00387	0.174381	-2.94722	-3.06053	tr	A0A493TIM6	MGST1	Microsomal glutathione S-transferase 1
tr|A0A493TN35|A0A493TN35_ANAPP	0.251946	-3.02789	0.174074	-3.15386	-2.90192	tr	A0A493TN35	USP15	Ubiquitin carboxyl-terminal hydrolase (EC 3.4.19.12)
tr|A0A493TUI1|A0A493TUI1_ANAPP	0.425143	-3.08846	0.174739	-3.30104	-2.87589	tr	A0A493TUI1	UBA3	Ubiquitin like modifier activating enzyme 3
tr|A0A493U055|A0A493U055_ANAPP	-0.152408	-3.00878	0.175161	-2.93257	-3.08498	tr	A0A493U055	N4BP2L1	NEDD4 binding protein 2 like 1
tr|U3I2D2|U3I2D2_ANAPP	0.270848	-3.0295	0.174297	-3.16493	-2.89408	tr	U3I2D2	CAV1	Caveolin
tr|U3I5T6|U3I5T6_ANAPP	-0.174298	-3.01151	0.173428	-2.92436	-3.09866	tr	U3I5T6	TXNDC5	Thioredoxin domain containing 5
tr|U3ICT5|U3ICT5_ANAPP	-0.144623	-3.00744	0.173971	-2.93512	-3.07975	tr	U3ICT5	SHPK	FGGY_N domain-containing protein
tr|U3IEQ7|U3IEQ7_ANAPP	0.145514	-3.00775	0.17536	-3.08051	-2.93499	tr	U3IEQ7	CIAPIN1	Anamorsin (Cytokine-induced apoptosis inhibitor 1) (Fe-S cluster assembly protein DRE2 homolog)
tr|U3IGB9|U3IGB9_ANAPP	0.148253	-3.00823	0.17435	-3.08236	-2.9341	tr	U3IGB9	AKAP9	PACT_coil_coil domain-containing protein
tr|U3IIE4|U3IIE4_ANAPP	-0.0989359	-3.00251	0.173658	-2.95304	-3.05198	tr	U3IIE4	DRG2	Developmentally regulated GTP binding protein 2
tr|U3IK76|U3IK76_ANAPP	-0.0771228	-3.00083	0.174727	-2.96227	-3.0394	tr	U3IK76	PACSIN3	Protein kinase C and casein kinase substrate in neurons 3
tr|U3ILV8|U3ILV8_ANAPP	0.115568	-3.00405	0.174013	-3.06184	-2.94627	tr	U3ILV8	NOP58	NOP58 ribonucleoprotein
tr|U3ITB4|U3ITB4_ANAPP	0.137996	-3.00664	0.173146	-3.07564	-2.93765	tr	U3ITB4	LOC101794812	Transmembrane 9 superfamily member
tr|U3IW62|U3IW62_ANAPP	0.128594	-3.00547	0.174266	-3.06976	-2.94117	tr	U3IW62	DDX18	RNA helicase (EC 3.6.4.13)
tr|U3IWP5|U3IWP5_ANAPP	-0.158098	-3.00945	0.17479	-2.9304	-3.0885	tr	U3IWP5	PARP3	Poly [ADP-ribose] polymerase (PARP) (EC 2.4.2.-)
tr|U3J2H5|U3J2H5_ANAPP	-0.105893	-3.00322	0.173713	-2.95027	-3.05616	tr	U3J2H5	HACD3	Very-long-chain (3R)-3-hydroxyacyl-CoA dehydratase (EC 4.2.1.134)
tr|U3J5F1|U3J5F1_ANAPP	0.132363	-3.00573	0.175363	-3.07191	-2.93955	tr	U3J5F1	CLPX	Caseinolytic mitochondrial matrix peptidase chaperone subunit
tr|U3J5R1|U3J5R1_ANAPP	-0.194851	-3.01584	0.175438	-2.91841	-3.11326	tr	U3J5R1	ABRAXAS2	Abraxas 2, BRISC complex subunit
tr|U3J6U0|U3J6U0_ANAPP	0.227885	-3.02247	0.174446	-3.13641	-2.90852	tr	U3J6U0	DDX47	DEAD-box helicase 47
tr|U3J7Z7|U3J7Z7_ANAPP	-0.148672	-3.00782	0.172386	-2.93348	-3.08215	tr	U3J7Z7	NARS	Asparaginyl-tRNA synthetase
tr|U3J037|U3J037_ANAPP	0.237156	-3.02244	0.175795	-3.14102	-2.90387	tr	U3J037	LOC101804173	Peptidase A1 domain-containing protein
tr|A0A493TES9|A0A493TES9_ANAPP	-0.0839036	-3.00133	0.176078	-2.95938	-3.04328	tr	A0A493TES9		WD_REPEATS_REGION domain-containing protein
tr|U3IQL2|U3IQL2_ANAPP	-0.125654	-3.00543	0.176338	-2.9426	-3.06826	tr	U3IQL2	NPEPPS	Aminopeptidase (EC 3.4.11.-)
tr|A0A493TC60|A0A493TC60_ANAPP	0.136079	-3.00646	0.176997	-3.0745	-2.93842	tr	A0A493TC60	RANBP3	RAN binding protein 3
tr|U3IHN4|U3IHN4_ANAPP	-0.101123	-3.00276	0.176983	-2.9522	-3.05332	tr	U3IHN4	NDUFB9	NADH:ubiquinone oxidoreductase subunit B9
tr|U3IWI0|U3IWI0_ANAPP	-0.157012	-3.00855	0.176709	-2.93005	-3.08706	tr	U3IWI0	SMG1	SMG1, nonsense mediated mRNA decay associated PI3K related kinase
tr|U3ILS1|U3ILS1_ANAPP	-0.100604	-3.00275	0.177454	-2.95245	-3.05305	tr	U3ILS1	NAA25	N(alpha)-acetyltransferase 25, NatB auxiliary subunit
tr|U3J670|U3J670_ANAPP	-0.0902917	-3.00187	0.177477	-2.95673	-3.04702	tr	U3J670	APPL2	Adaptor protein, phosphotyrosine interacting with PH domain and leucine zipper 2
tr|A0A493T0W4|A0A493T0W4_ANAPP	-0.215186	-3.01801	0.178198	-2.91042	-3.12561	tr	A0A493T0W4	MAT1A	S-adenosylmethionine synthase (EC 2.5.1.6)
tr|A0A493T9S2|A0A493T9S2_ANAPP	0.0964814	-3.00232	0.178477	-3.05056	-2.95407	tr	A0A493T9S2		Ribosomal_S4 domain-containing protein
tr|U3J385|U3J385_ANAPP	0.103406	-3.00298	0.178449	-3.05468	-2.95128	tr	U3J385	RRAGB	Ras related GTP binding B
tr|U3I4W5|U3I4W5_ANAPP	-0.201738	-3.01777	0.179683	-2.9169	-3.11864	tr	U3I4W5	FASN	Fatty acid synthase
tr|U3IEA5|U3IEA5_ANAPP	0.242796	-3.02588	0.18086	-3.14728	-2.90448	tr	U3IEA5	CTTN	Cortactin
tr|U3IT84|U3IT84_ANAPP	-0.11792	-3.00456	0.180799	-2.9456	-3.06352	tr	U3IT84	GRHPR	Glyoxylate and hydroxypyruvate reductase
tr|A0A493T1B3|A0A493T1B3_ANAPP	-0.0899665	-3.00191	0.181561	-2.95692	-3.04689	tr	A0A493T1B3	STAMBP	STAM binding protein
tr|A0A493TTC5|A0A493TTC5_ANAPP	0.120921	-3.00472	0.181131	-3.06518	-2.94426	tr	A0A493TTC5		Uncharacterized protein
tr|A0A493TUS9|A0A493TUS9_ANAPP	0.39927	-3.06919	0.181523	-3.26882	-2.86955	tr	A0A493TUS9	HMGN1	High mobility group nucleosome binding domain 1
tr|U3IA64|U3IA64_ANAPP	-0.194609	-3.01571	0.18169	-2.91841	-3.11302	tr	U3IA64	PCTP	Phosphatidylcholine transfer protein
tr|U3IK80|U3IK80_ANAPP	0.130507	-3.00574	0.181292	-3.071	-2.94049	tr	U3IK80	PRRC1	Proline rich coiled-coil 1
tr|A0A493SYN2|A0A493SYN2_ANAPP	-0.0934415	-3.00221	0.182884	-2.95549	-3.04893	tr	A0A493SYN2		Uncharacterized protein
tr|A0A493TUF7|A0A493TUF7_ANAPP	-0.104747	-3.00325	0.182778	-2.95087	-3.05562	tr	A0A493TUF7	LYPLAL1	Lysophospholipase like 1
tr|U3I557|U3I557_ANAPP	0.330751	-3.05378	0.182217	-3.21915	-2.8884	tr	U3I557	PCK1	Phosphoenolpyruvate carboxykinase 1
tr|U3I6H8|U3I6H8_ANAPP	0.198551	-3.01723	0.182834	-3.1165	-2.91795	tr	U3I6H8	LAMC1	Laminin subunit gamma 1
tr|U3IQL8|U3IQL8_ANAPP	-0.319412	-3.04176	0.182609	-2.88205	-3.20146	tr	U3IQL8	RPL37A	Ribosomal protein L37a
tr|U3IVR3|U3IVR3_ANAPP	-0.118769	-3.00445	0.182405	-2.94507	-3.06384	tr	U3IVR3	ZMPSTE24	CAAX prenyl protease (EC 3.4.24.84)
tr|U3J859|U3J859_ANAPP	0.0965144	-3.00243	0.182388	-3.05069	-2.95418	tr	U3J859	MAD1L1	Mitotic arrest deficient 1 like 1
tr|U3I680|U3I680_ANAPP	-0.251018	-3.02961	0.183182	-2.9041	-3.15512	tr	U3I680	LOC101795539	Uncharacterized protein
tr|A0A493TQR5|A0A493TQR5_ANAPP	0.0908821	-3.00197	0.183558	-3.04742	-2.95653	tr	A0A493TQR5	FARSB	Phenylalanyl-tRNA synthetase subunit beta
tr|A0A493T2I3|A0A493T2I3_ANAPP	-0.293195	-3.03669	0.184145	-2.89009	-3.18328	tr	A0A493T2I3	ACMSD	Aminocarboxymuconate semialdehyde decarboxylase
tr|A0A493TQ50|A0A493TQ50_ANAPP	0.181421	-3.01342	0.18425	-3.10413	-2.92271	tr	A0A493TQ50		Uncharacterized protein
tr|U3HZP3|U3HZP3_ANAPP	0.364143	-3.05839	0.184248	-3.24046	-2.87632	tr	U3HZP3	COL6A2	Uncharacterized protein
tr|U3IIK5|U3IIK5_ANAPP	0.0961246	-3.00239	0.183836	-3.05045	-2.95433	tr	U3IIK5	RNF20	E3 ubiquitin protein ligase (EC 2.3.2.27)
tr|A0A493TNC0|A0A493TNC0_ANAPP	0.081661	-3.00127	0.184653	-3.0421	-2.96044	tr	A0A493TNC0	RAB5A	RAB5A, member RAS oncogene family
tr|U3I7L1|U3I7L1_ANAPP	0.104536	-3.00326	0.184614	-3.05553	-2.95099	tr	U3I7L1	POLR2J	RNA_pol_L_2 domain-containing protein
tr|A0A493SWY4|A0A493SWY4_ANAPP	0.181245	-3.01312	0.186316	-3.10374	-2.9225	tr	A0A493SWY4	TSPAN3	Tetraspanin
tr|A0A493T039|A0A493T039_ANAPP	-0.114447	-3.00431	0.186587	-2.94708	-3.06153	tr	A0A493T039		NADH dehydrogenase [ubiquinone] 1 alpha subcomplex subunit 12
tr|A0A493T442|A0A493T442_ANAPP	0.140488	-3.00728	0.185536	-3.07752	-2.93703	tr	A0A493T442	TFG	TRK-fused gene
tr|A0A493TA98|A0A493TA98_ANAPP	-0.113201	-3.00417	0.186397	-2.94756	-3.06077	tr	A0A493TA98	PTGES2	Prostaglandin E synthase 2
tr|U3IHG1|U3IHG1_ANAPP	-0.112745	-3.00411	0.186489	-2.94774	-3.06048	tr	U3IHG1	PMPCA	Peptidase, mitochondrial processing alpha subunit
tr|U3IJ92|U3IJ92_ANAPP	0.19867	-3.01685	0.186435	-3.11619	-2.91752	tr	U3IJ92	WDR12	Ribosome biogenesis protein WDR12 (WD repeat-containing protein 12)
tr|U3IQN5|U3IQN5_ANAPP	0.12827	-3.00569	0.185174	-3.06982	-2.94155	tr	U3IQN5	RRAGC	Ras related GTP binding C
tr|U3IQR4|U3IQR4_ANAPP	0.155979	-3.00931	0.185307	-3.0873	-2.93132	tr	U3IQR4	H6PD	Hexose-6-phosphate dehydrogenase/glucose 1-dehydrogenase
tr|U3IYM5|U3IYM5_ANAPP	0.0927079	-3.00219	0.186368	-3.04855	-2.95584	tr	U3IYM5	OGDHL	Oxoglutarate dehydrogenase like
tr|U3J4J3|U3J4J3_ANAPP	0.201457	-3.01624	0.186349	-3.11697	-2.91551	tr	U3J4J3	ACAT1	Acetyl-CoA acetyltransferase 1
tr|U3J9W7|U3J9W7_ANAPP	0.156256	-3.00967	0.1853	-3.0878	-2.93155	tr	U3J9W7	NAAA	N-acylethanolamine acid amidase
tr|U3J9Z5|U3J9Z5_ANAPP	0.267849	-3.03263	0.185788	-3.16656	-2.89871	tr	U3J9Z5	DPT	Dermatopontin
tr|U3IE28|U3IE28_ANAPP	-0.0924152	-3.00218	0.187127	-2.95597	-3.04838	tr	U3IE28	HP1BP3	Heterochromatin protein 1 binding protein 3
tr|U3IS69|U3IS69_ANAPP	0.106897	-3.00353	0.186996	-3.05698	-2.95008	tr	U3IS69	HNRNPH1	Uncharacterized protein
tr|U3J2L5|U3J2L5_ANAPP	-0.11641	-3.00456	0.186982	-2.94636	-3.06277	tr	U3J2L5	IPO5	Importin 5
tr|U3IAN9|U3IAN9_ANAPP	0.10775	-3.00363	0.187373	-3.05751	-2.94976	tr	U3IAN9	METAP2	Methionine aminopeptidase 2 (MAP 2) (MetAP 2) (EC 3.4.11.18) (Initiation factor 2-associated 67 kDa glycoprotein) (Peptidase M) (p67) (p67eIF2)
tr|U3IH64|U3IH64_ANAPP	0.18577	-3.01442	0.187566	-3.1073	-2.92153	tr	U3IH64	KDSR	3-ketodihydrosphingosine reductase
tr|U3IMH6|U3IMH6_ANAPP	0.112592	-3.00419	0.188183	-3.06048	-2.94789	tr	U3IMH6	THUMPD2	THUMP domain containing 2
tr|U3J3H8|U3J3H8_ANAPP	0.122635	-3.00523	0.187972	-3.06654	-2.94391	tr	U3J3H8	RAB3GAP1	RAB3 GTPase activating protein catalytic subunit 1
tr|U3J4Z9|U3J4Z9_ANAPP	-0.191027	-3.01657	0.188161	-2.92106	-3.11209	tr	U3J4Z9	ACSL5	Acyl-CoA synthetase long chain family member 5
tr|U3J9L3|U3J9L3_ANAPP	-0.0975106	-3.00266	0.188381	-2.9539	-3.05142	tr	U3J9L3	PDCL3	Phosducin like 3
tr|A0A493TA26|A0A493TA26_ANAPP	0.0949168	-3.00244	0.188661	-3.0499	-2.95498	tr	A0A493TA26	ILK	Integrin linked kinase
tr|U3IRV8|U3IRV8_ANAPP	0.0884449	-3.00189	0.18905	-3.04611	-2.95767	tr	U3IRV8	WASF2	WAS protein family member 2
tr|A0A493SUY7|A0A493SUY7_ANAPP	-0.105322	-3.00344	0.189834	-2.95078	-3.0561	tr	A0A493SUY7	ARRB1	Arrestin beta 1
tr|U3IC59|U3IC59_ANAPP	0.0838892	-3.00151	0.189964	-3.04346	-2.95957	tr	U3IC59	H2AFY	H2A histone family member Y
tr|U3J7Z3|U3J7Z3_ANAPP	-0.130134	-3.00601	0.189869	-2.94094	-3.07108	tr	U3J7Z3	NANP	N-acetylneuraminic acid phosphatase
tr|A0A493T9X1|A0A493T9X1_ANAPP	0.109361	-3.00391	0.191138	-3.05859	-2.94923	tr	A0A493T9X1	HNRNPD	Heterogeneous nuclear ribonucleoprotein D
tr|A0A493TH04|A0A493TH04_ANAPP	-0.221201	-3.02124	0.190791	-2.91064	-3.13184	tr	A0A493TH04	COX5A	Cytochrome c oxidase subunit 5A
tr|A0A493TLC7|A0A493TLC7_ANAPP	0.111717	-3.00406	0.190969	-3.05991	-2.9482	tr	A0A493TLC7	STAG2	Stromal antigen 2
tr|A0A493TN47|A0A493TN47_ANAPP	-0.352467	-3.05923	0.190909	-2.88299	-3.23546	tr	A0A493TN47		IF rod domain-containing protein
tr|A0A493TUM2|A0A493TUM2_ANAPP	-0.0826482	-3.00145	0.190359	-2.96013	-3.04278	tr	A0A493TUM2	BNIP1	BCL2 interacting protein 1
tr|U3ISW7|U3ISW7_ANAPP	-0.102013	-3.0031	0.190951	-2.95209	-3.05411	tr	U3ISW7	NIPSNAP2	Nipsnap homolog 2
tr|U3J664|U3J664_ANAPP	0.193069	-3.01645	0.19109	-3.11299	-2.91992	tr	U3J664	CARS	Cysteinyl-tRNA synthetase
tr|A0A493T5R9|A0A493T5R9_ANAPP	0.142064	-3.00793	0.191522	-3.07896	-2.9369	tr	A0A493T5R9	CORO1B	Coronin
tr|U3IL33|U3IL33_ANAPP	0.0887184	-3.00195	0.191696	-3.04631	-2.95759	tr	U3IL33	STK4	Serine/threonine kinase 4
tr|U3J3Y8|U3J3Y8_ANAPP	0.256941	-3.02649	0.191593	-3.15496	-2.89802	tr	U3J3Y8	LOC101798729	Uncharacterized protein
tr|U3IBN2|U3IBN2_ANAPP	0.0992873	-3.00286	0.192158	-3.0525	-2.95321	tr	U3IBN2	AVEN	Apoptosis and caspase activation inhibitor
tr|U3INT2|U3INT2_ANAPP	-0.100251	-3.00297	0.19225	-2.95285	-3.0531	tr	U3INT2	C1orf123 CZIB	CXXC motif containing zinc binding protein
tr|A0A493TLB3|A0A493TLB3_ANAPP	-0.0860806	-3.00173	0.192652	-2.95869	-3.04477	tr	A0A493TLB3	PAIP1	Poly(A) binding protein interacting protein 1
tr|A0A493TI76|A0A493TI76_ANAPP	-0.0777252	-3.00109	0.193193	-2.96223	-3.03996	tr	A0A493TI76	SPTB	Spectrin beta chain
tr|U3J348|U3J348_ANAPP	0.282946	-3.04175	0.193083	-3.18322	-2.90028	tr	U3J348	KLHL25	Kelch like family member 25
tr|U3IBF3|U3IBF3_ANAPP	-0.120628	-3.00519	0.193746	-2.94487	-3.0655	tr	U3IBF3	RAB3GAP2	RAB3 GTPase activating non-catalytic protein subunit 2
tr|U3II50|U3II50_ANAPP	0.0946402	-3.00249	0.193628	-3.04981	-2.95517	tr	U3II50	QARS	Glutaminyl-tRNA synthetase
tr|U3J2W9|U3J2W9_ANAPP	-0.138223	-3.00763	0.193618	-2.93852	-3.07674	tr	U3J2W9	FAM20B	FAM20B, glycosaminoglycan xylosylkinase
tr|U3IDQ0|U3IDQ0_ANAPP	-0.0946435	-3.0025	0.193906	-2.95518	-3.04982	tr	U3IDQ0	IMPA1	Inositol-1-monophosphatase (EC 3.1.3.25)
tr|A0A493TXT4|A0A493TXT4_ANAPP	0.199074	-3.01744	0.194639	-3.11698	-2.91791	tr	A0A493TXT4	CALD1	Caldesmon 1
tr|U3IU83|U3IU83_ANAPP	-0.0824737	-3.00143	0.194405	-2.9602	-3.04267	tr	U3IU83	STRN	Striatin
tr|U3IWW0|U3IWW0_ANAPP	0.0822759	-3.00146	0.194553	-3.0426	-2.96032	tr	U3IWW0	PSIP1	PC4 and SFRS1 interacting protein 1
tr|A0A493TIV5|A0A493TIV5_ANAPP	0.107157	-3.00382	0.195124	-3.0574	-2.95024	tr	A0A493TIV5		DUF1981 domain-containing protein
tr|A0A493TRR7|A0A493TRR7_ANAPP	-0.0837788	-3.00158	0.195427	-2.95969	-3.04347	tr	A0A493TRR7	RAB10	RAB10, member RAS oncogene family
tr|U3ICT4|U3ICT4_ANAPP	-0.192491	-3.01684	0.195567	-2.92059	-3.11308	tr	U3ICT4	LOC101798048	Uncharacterized protein
tr|U3IEQ8|U3IEQ8_ANAPP	-0.161082	-3.01065	0.195606	-2.93011	-3.09119	tr	U3IEQ8	SSB	Sjogren syndrome antigen B
tr|U3ITG6|U3ITG6_ANAPP	-0.0808283	-3.00136	0.195357	-2.96095	-3.04178	tr	U3ITG6	CHERP	Calcium homeostasis endoplasmic reticulum protein
tr|A0A493SS51|A0A493SS51_ANAPP	0.0890001	-3.00206	0.196548	-3.04656	-2.95756	tr	A0A493SS51	ARPC1B	Actin-related protein 2/3 complex subunit
tr|A0A493SZM8|A0A493SZM8_ANAPP	-0.193424	-3.01558	0.1963	-2.91887	-3.11229	tr	A0A493SZM8	ABCB8	ATP binding cassette subfamily B member 8
tr|U3I6V1|U3I6V1_ANAPP	-0.165531	-3.01173	0.196281	-2.92896	-3.0945	tr	U3I6V1	EEF2K	Eukaryotic elongation factor 2 kinase (EC 2.7.11.20)
tr|U3ISN7|U3ISN7_ANAPP	-0.156619	-3.01027	0.196673	-2.93196	-3.08858	tr	U3ISN7	LAMB1	Laminin subunit beta 1
tr|U3J447|U3J447_ANAPP	0.141918	-3.00787	0.196547	-3.07883	-2.93691	tr	U3J447	MTCH2	Mitochondrial carrier 2
tr|A0A493SXB0|A0A493SXB0_ANAPP	0.0816484	-3.00143	0.197125	-3.04225	-2.96061	tr	A0A493SXB0		Uncharacterized protein
tr|A0A493T4K6|A0A493T4K6_ANAPP	0.136327	-3.00688	0.197795	-3.07504	-2.93871	tr	A0A493T4K6	DTX3L	Deltex E3 ubiquitin ligase 3L
tr|A0A493T8P6|A0A493T8P6_ANAPP	0.152004	-3.00925	0.197954	-3.08525	-2.93325	tr	A0A493T8P6		Uncharacterized protein
tr|A0A493TSG7|A0A493TSG7_ANAPP	0.1413	-3.00759	0.197899	-3.07824	-2.93694	tr	A0A493TSG7	SEPSECS	O-phosphoseryl-tRNA(Sec) selenium transferase (EC 2.9.1.2) (Selenocysteine synthase) (Selenocysteinyl-tRNA(Sec) synthase) (Sep-tRNA:Sec-tRNA synthase)
tr|U3HZJ9|U3HZJ9_ANAPP	0.0926939	-3.00237	0.197349	-3.04872	-2.95602	tr	U3HZJ9	RRBP1	Ribosome binding protein 1
tr|U3IFT1|U3IFT1_ANAPP	0.0975683	-3.00287	0.197649	-3.05165	-2.95408	tr	U3IFT1	SVIL	Supervillin
tr|U3IRI6|U3IRI6_ANAPP	-0.0777128	-3.00114	0.197748	-2.96228	-3.03999	tr	U3IRI6	PSMC5	AAA domain-containing protein
tr|A0A493TD88|A0A493TD88_ANAPP	0.132811	-3.00685	0.198348	-3.07326	-2.94045	tr	A0A493TD88	ALOX5	Arachidonate 5-lipoxygenase
tr|A0A493TDI9|A0A493TDI9_ANAPP	-0.180426	-3.01432	0.19896	-2.9241	-3.10453	tr	A0A493TDI9	RNLS	Renalase, FAD dependent amine oxidase
tr|U3IY73|U3IY73_ANAPP	-0.0837759	-3.00162	0.198952	-2.95973	-3.04351	tr	U3IY73	KPNA6	Importin subunit alpha
tr|A0A493TEJ3|A0A493TEJ3_ANAPP	-0.104773	-3.00359	0.199316	-2.95121	-3.05598	tr	A0A493TEJ3	AOAH	Acyloxyacyl hydrolase
tr|A0A493TCX0|A0A493TCX0_ANAPP	-0.0945042	-3.00257	0.199549	-2.95532	-3.04983	tr	A0A493TCX0		Calponin-homology (CH) domain-containing protein
tr|U3IS87|U3IS87_ANAPP	-0.0896483	-3.00215	0.199834	-2.95733	-3.04698	tr	U3IS87	GATD1	Glutamine amidotransferase like class 1 domain containing 1
tr|U3J0T0|U3J0T0_ANAPP	-0.121947	-3.0057	0.200658	-2.94472	-3.06667	tr	U3J0T0	MAOA	Amine oxidase (EC 1.4.3.-)
tr|U3I3N0|U3I3N0_ANAPP	0.101148	-3.00321	0.200965	-3.05378	-2.95263	tr	U3I3N0	U2SURP	U2 snRNP associated SURP domain containing
tr|A0A493TDI1|A0A493TDI1_ANAPP	0.0886338	-3.00209	0.201312	-3.0464	-2.95777	tr	A0A493TDI1	RAB6A	RAB6A, member RAS oncogene family
tr|A0A493TWI1|A0A493TWI1_ANAPP	0.259277	-3.0339	0.201645	-3.16354	-2.90426	tr	A0A493TWI1		C-type lectin domain-containing protein
tr|U3J3Q5|U3J3Q5_ANAPP	-0.126086	-3.00603	0.201593	-2.94299	-3.06907	tr	U3J3Q5	ODR4	Odr-4 GPCR localization factor homolog
tr|U3ILX4|U3ILX4_ANAPP	-0.113387	-3.00464	0.202592	-2.94795	-3.06133	tr	U3ILX4	ITIH2	Inter-alpha-trypsin inhibitor heavy chain 2
tr|A0A493SYZ4|A0A493SYZ4_ANAPP	-0.108055	-3.00399	0.20316	-2.94996	-3.05801	tr	A0A493SYZ4	COX7C	Cytochrome c oxidase subunit 7C
tr|A0A493U0X3|A0A493U0X3_ANAPP	-0.0767341	-3.00112	0.203023	-2.96276	-3.03949	tr	A0A493U0X3	UGGT1	UDP-glucose glycoprotein glucosyltransferase 1
tr|U3I5F8|U3I5F8_ANAPP	-0.108028	-3.00389	0.203249	-2.94988	-3.0579	tr	U3I5F8	PCBP3	Uncharacterized protein
tr|A0A493T8D6|A0A493T8D6_ANAPP	0.12502	-3.00603	0.2036	-3.06854	-2.94352	tr	A0A493T8D6	CEBPB	CCAAT/enhancer-binding protein
tr|U3IRE6|U3IRE6_ANAPP	0.093684	-3.00252	0.203473	-3.04937	-2.95568	tr	U3IRE6	QKI	QKI, KH domain containing RNA binding
tr|A0A493SU15|A0A493SU15_ANAPP	0.190374	-3.01555	0.206485	-3.11073	-2.92036	tr	A0A493SU15	GGCX	Gamma-glutamyl carboxylase
tr|A0A493SYQ0|A0A493SYQ0_ANAPP	0.0674166	-3.00047	0.204549	-3.03418	-2.96676	tr	A0A493SYQ0		Uncharacterized protein
tr|A0A493T0C6|A0A493T0C6_ANAPP	-0.136135	-3.00749	0.204756	-2.93942	-3.07555	tr	A0A493T0C6	LY86	Lymphocyte antigen 86
tr|A0A493T644|A0A493T644_ANAPP	-0.131039	-3.00667	0.205051	-2.94115	-3.07219	tr	A0A493T644	MIA3	MIA SH3 domain ER export factor 3
tr|A0A493TAR2|A0A493TAR2_ANAPP	0.13479	-3.00716	0.205202	-3.07456	-2.93977	tr	A0A493TAR2		Uncharacterized protein
tr|A0A493TU00|A0A493TU00_ANAPP	0.137269	-3.00807	0.205383	-3.07671	-2.93944	tr	A0A493TU00	FSCN1	Fascin actin-bundling protein 1
tr|A0A493TZ54|A0A493TZ54_ANAPP	-0.140151	-3.00792	0.206321	-2.93785	-3.078	tr	A0A493TZ54	SGPL1	Sphingosine-1-phosphate lyase 1
tr|U3I9S5|U3I9S5_ANAPP	-0.0962465	-3.00286	0.205194	-2.95474	-3.05099	tr	U3I9S5	BRCC3	BRCA1/BRCA2-containing complex subunit 3
tr|U3IBJ8|U3IBJ8_ANAPP	-0.0850283	-3.00185	0.206499	-2.95933	-3.04436	tr	U3IBJ8	VPS29	Vacuolar protein sorting-associated protein 29 (Vesicle protein sorting 29)
tr|U3IGS7|U3IGS7_ANAPP	0.1136	-3.00458	0.205731	-3.06138	-2.94778	tr	U3IGS7	TRAM1	TLC domain-containing protein
tr|U3IIA3|U3IIA3_ANAPP	-0.131787	-3.0072	0.206125	-2.94131	-3.07309	tr	U3IIA3	DHFR	DHFR domain-containing protein
tr|U3IJW2|U3IJW2_ANAPP	-0.104539	-3.00373	0.206311	-2.95147	-3.056	tr	U3IJW2	NADK2	NAD kinase 2, mitochondrial (EC 2.7.1.23) (NAD kinase domain-containing protein 1, mitochondrial)
tr|U3J2Z0|U3J2Z0_ANAPP	0.107382	-3.00392	0.205491	-3.05761	-2.95023	tr	U3J2Z0	HNRNPAB	Heterogeneous nuclear ribonucleoprotein A/B
tr|U3J7E2|U3J7E2_ANAPP	-0.0821451	-3.00159	0.20607	-2.96052	-3.04267	tr	U3J7E2	ACO1	Aconitase 1
tr|U3IYS1|U3IYS1_ANAPP	0.191214	-3.01554	0.207126	-3.11114	-2.91993	tr	U3IYS1	BCHE	Carboxylic ester hydrolase (EC 3.1.1.-)
tr|U3I6P5|U3I6P5_ANAPP	-0.126732	-3.00661	0.208253	-2.94325	-3.06998	tr	U3I6P5	DCUN1D4	DCN1-like protein (Defective in cullin neddylation protein 1-like protein)
tr|U3J125|U3J125_ANAPP	-0.164481	-3.0124	0.20831	-2.93016	-3.09464	tr	U3J125	DPP8	Dipeptidyl peptidase 8
tr|U3I2N5|U3I2N5_ANAPP	-0.116864	-3.00519	0.209227	-2.94676	-3.06362	tr	U3I2N5	LOC101791461	Uncharacterized protein
tr|U3I378|U3I378_ANAPP	-0.0741619	-3.001	0.20921	-2.96392	-3.03808	tr	U3I378	UQCRFS1	Cytochrome b-c1 complex subunit Rieske, mitochondrial (EC 7.1.1.8)
tr|U3IX11|U3IX11_ANAPP	0.154096	-3.01078	0.209218	-3.08783	-2.93373	tr	U3IX11	PROC	Protein C, inactivator of coagulation factors Va and VIIIa
tr|A0A493TXB8|A0A493TXB8_ANAPP	0.167086	-3.01184	0.209399	-3.09538	-2.9283	tr	A0A493TXB8	GCLC	Glutamate-cysteine ligase catalytic subunit
tr|A0A493TVS3|A0A493TVS3_ANAPP	-0.0859732	-3.002	0.209963	-2.95901	-3.04499	tr	A0A493TVS3	PAWR	Pro-apoptotic WT1 regulator
tr|U3IPQ5|U3IPQ5_ANAPP	-0.0789716	-3.00138	0.210106	-2.96189	-3.04087	tr	U3IPQ5	DCUN1D1	DCN1-like protein (Defective in cullin neddylation protein 1-like protein)
tr|U3J4L7|U3J4L7_ANAPP	0.0918422	-3.00253	0.210628	-3.04845	-2.95661	tr	U3J4L7	MYO18A	Myosin XVIIIA
tr|A0A493TTD3|A0A493TTD3_ANAPP	0.143926	-3.00894	0.211053	-3.0809	-2.93698	tr	A0A493TTD3		Ubiquitin-like domain-containing protein
tr|A0A493STW2|A0A493STW2_ANAPP	-0.216753	-3.02329	0.211384	-2.91491	-3.13167	tr	A0A493STW2	ADI1 MTCBP1	1,2-dihydroxy-3-keto-5-methylthiopentene dioxygenase (EC 1.13.11.54) (Acireductone dioxygenase (Fe(2+)-requiring)) (Membrane-type 1 matrix metalloproteinase cytoplasmic tail-binding protein 1) (ARD) (Fe-ARD) (MTCBP-1)
tr|U3IFX9|U3IFX9_ANAPP	-0.30927	-3.04488	0.211706	-2.89025	-3.19952	tr	U3IFX9	KNG1	Kininogen 1
tr|A0A493SZZ5|A0A493SZZ5_ANAPP	-0.0963375	-3.00296	0.211971	-2.95479	-3.05113	tr	A0A493SZZ5		Uncharacterized protein
tr|A0A493TDX5|A0A493TDX5_ANAPP	0.0843846	-3.00187	0.212162	-3.04406	-2.95968	tr	A0A493TDX5		Clathrin light chain
tr|U3IPG0|U3IPG0_ANAPP	-0.0822082	-3.00167	0.212269	-2.96056	-3.04277	tr	U3IPG0	FAF2	Fas associated factor family member 2
tr|U3IYD4|U3IYD4_ANAPP	-0.186726	-3.01655	0.212583	-2.92319	-3.10992	tr	U3IYD4	TMLHE	Trimethyllysine hydroxylase, epsilon
tr|A0A493SXD7|A0A493SXD7_ANAPP	-0.193839	-3.01705	0.213663	-2.92013	-3.11397	tr	A0A493SXD7		Uncharacterized protein
tr|A0A493SZH6|A0A493SZH6_ANAPP	-0.0931031	-3.00276	0.213625	-2.95621	-3.04931	tr	A0A493SZH6		3HCDH_N domain-containing protein
tr|U3IJE3|U3IJE3_ANAPP	-0.0966141	-3.00308	0.213513	-2.95477	-3.05138	tr	U3IJE3	PGM3	Phosphoacetylglucosamine mutase (PAGM) (EC 5.4.2.3) (Acetylglucosamine phosphomutase) (N-acetylglucosamine-phosphate mutase)
tr|U3IR69|U3IR69_ANAPP	-0.130829	-3.00709	0.213229	-2.94168	-3.0725	tr	U3IR69	PSMB2	Proteasome subunit beta (EC 3.4.25.1)
tr|U3I883|U3I883_ANAPP	0.108938	-3.00436	0.213822	-3.05883	-2.94989	tr	U3I883	NLE1	Notchless homolog 1
tr|U3IF98|U3IF98_ANAPP	0.169641	-3.0126	0.214914	-3.09742	-2.92778	tr	U3IF98	AAMDC	Adipogenesis associated Mth938 domain containing
tr|U3IDJ0|U3IDJ0_ANAPP	-0.120584	-3.00569	0.215161	-2.9454	-3.06598	tr	U3IDJ0	RPE	Uncharacterized protein
tr|U3I0I4|U3I0I4_ANAPP	0.0831621	-3.00182	0.215988	-3.0434	-2.96024	tr	U3I0I4	COPS7A	COP9 signalosome subunit 7A
tr|U3ID59|U3ID59_ANAPP	-0.138754	-3.00835	0.215961	-2.93897	-3.07773	tr	U3ID59	SOD2	Superoxide dismutase (EC 1.15.1.1)
tr|A0A493TRD8|A0A493TRD8_ANAPP	0.124805	-3.0064	0.216357	-3.0688	-2.94399	tr	A0A493TRD8	FOCAD	Focadhesin
tr|U3IBD2|U3IBD2_ANAPP	-0.104782	-3.00388	0.217236	-2.95149	-3.05627	tr	U3IBD2	COMMD6	COMM domain containing 6
tr|U3IQ81|U3IQ81_ANAPP	0.0960704	-3.00304	0.217196	-3.05107	-2.955	tr	U3IQ81	ADAR	Adenosine deaminase, RNA specific
tr|U3J1C8|U3J1C8_ANAPP	-0.0996817	-3.00345	0.217603	-2.9536	-3.05329	tr	U3J1C8	MAPK9	Mitogen-activated protein kinase (EC 2.7.11.24)
tr|A0A493TKF0|A0A493TKF0_ANAPP	-0.141727	-3.00866	0.219206	-2.9378	-3.07952	tr	A0A493TKF0	PFDN4	Prefoldin subunit 4
tr|A0A493TX12|A0A493TX12_ANAPP	0.0946499	-3.00292	0.21893	-3.05024	-2.95559	tr	A0A493TX12	ARHGEF7	Rho guanine nucleotide exchange factor 7
tr|A0A493U3B7|A0A493U3B7_ANAPP	0.154336	-3.01082	0.219173	-3.08798	-2.93365	tr	A0A493U3B7	ISCA2	Iron-sulfur cluster assembly 2
tr|U3J8F4|U3J8F4_ANAPP	0.151076	-3.00972	0.218891	-3.08526	-2.93418	tr	U3J8F4	NAA35	N(alpha)-acetyltransferase 35, NatC auxiliary subunit
tr|A0A493SZ54|A0A493SZ54_ANAPP	-0.120394	-3.00591	0.219563	-2.94571	-3.06611	tr	A0A493SZ54	PDIA4	Protein disulfide-isomerase (EC 5.3.4.1)
tr|A0A493TMW9|A0A493TMW9_ANAPP	-0.122136	-3.00621	0.219838	-2.94514	-3.06728	tr	A0A493TMW9	RNF185	Ring finger protein 185
tr|A0A493T1B7|A0A493T1B7_ANAPP	0.166229	-3.01384	0.220379	-3.09696	-2.93073	tr	A0A493T1B7	FHL2	Four and a half LIM domains 2
tr|U3IU85|U3IU85_ANAPP	-0.172693	-3.01458	0.220446	-2.92823	-3.10093	tr	U3IU85	MTHFD1	Methylenetetrahydrofolate dehydrogenase, cyclohydrolase and formyltetrahydrofolate synthetase 1
tr|U3IFM3|U3IFM3_ANAPP	0.1192	-3.00589	0.220686	-3.06549	-2.94629	tr	U3IFM3	DPP7	Dipeptidyl peptidase 7
tr|U3IQE2|U3IQE2_ANAPP	-0.0886731	-3.00232	0.221067	-2.95799	-3.04666	tr	U3IQE2	ETF1	Eukaryotic translation termination factor 1
tr|U3I9V4|U3I9V4_ANAPP	0.112816	-3.00506	0.221632	-3.06146	-2.94865	tr	U3I9V4	MAPK11	Mitogen-activated protein kinase (EC 2.7.11.24)
tr|U3IH17|U3IH17_ANAPP	-0.22108	-3.02434	0.221847	-2.9138	-3.13488	tr	U3IH17		Uncharacterized protein
tr|U3J5E2|U3J5E2_ANAPP	-0.122481	-3.00611	0.22179	-2.94487	-3.06735	tr	U3J5E2	ADH5	S-(hydroxymethyl)glutathione dehydrogenase (EC 1.1.1.284)
tr|A0A493T4J8|A0A493T4J8_ANAPP	-0.115526	-3.00538	0.222058	-2.94762	-3.06315	tr	A0A493T4J8	MPP6	Membrane palmitoylated protein 6
tr|A0A493SSD8|A0A493SSD8_ANAPP	-0.156014	-3.01165	0.223169	-2.93364	-3.08966	tr	A0A493SSD8	ACAD9	Acyl-CoA dehydrogenase family member 9
tr|A0A493T9V4|A0A493T9V4_ANAPP	-0.0911856	-3.00268	0.223343	-2.95709	-3.04827	tr	A0A493T9V4	MOSPD1	Motile sperm domain containing 1
tr|A0A493TA53|A0A493TA53_ANAPP	-0.237421	-3.0284	0.223097	-2.90969	-3.14711	tr	A0A493TA53	DHRS13	Dehydrogenase/reductase 13
tr|A0A493TGI5|A0A493TGI5_ANAPP	0.145438	-3.01004	0.223405	-3.08276	-2.93732	tr	A0A493TGI5	AQR	Aquarius intron-binding spliceosomal factor
tr|A0A493TIY8|A0A493TIY8_ANAPP	-0.177093	-3.01437	0.223698	-2.92582	-3.10292	tr	A0A493TIY8		Uncharacterized protein
tr|U3IFM9|U3IFM9_ANAPP	-0.0961426	-3.00325	0.223767	-2.95518	-3.05132	tr	U3IFM9	KLC1	Uncharacterized protein
tr|U3J175|U3J175_ANAPP	-0.0833167	-3.00194	0.223461	-2.96028	-3.0436	tr	U3J175	ATP5PB	ATP synthase peripheral stalk-membrane subunit b
tr|U3I871|U3I871_ANAPP	0.1124	-3.00502	0.224091	-3.06122	-2.94882	tr	U3I871	LOC101793800 SREK1	Splicing regulatory glutamic acid and lysine rich protein 1
tr|U3I342|U3I342_ANAPP	-0.106736	-3.00445	0.225371	-2.95108	-3.05781	tr	U3I342	UQCRC2	Ubiquinol-cytochrome c reductase core protein 2
tr|A0A493STF8|A0A493STF8_ANAPP	-0.240877	-3.02969	0.225775	-2.90926	-3.15013	tr	A0A493STF8		Inos-1-P_synth domain-containing protein
tr|A0A493T8I0|A0A493T8I0_ANAPP	0.626786	-3.20925	0.225684	-3.52264	-2.89585	tr	A0A493T8I0	COL1A1	Collagen type I alpha 1 chain
tr|U3I823|U3I823_ANAPP	0.277845	-3.03486	0.225954	-3.17378	-2.89593	tr	U3I823	AADAT	Aminoadipate aminotransferase
tr|U3IYY6|U3IYY6_ANAPP	0.0788945	-3.00159	0.226228	-3.04104	-2.96214	tr	U3IYY6	WDR48	WD repeat domain 48
tr|A0A493TWR3|A0A493TWR3_ANAPP	-0.0695686	-3.00085	0.227015	-2.96607	-3.03563	tr	A0A493TWR3	MRPS34	Mitochondrial ribosomal protein S34
sp|P01988|HBA_ANAPP	-0.316394	-3.05724	0.228374	-2.89904	-3.21544	sp	P01988	HBAA	Hemoglobin subunit alpha-A (Alpha-A-globin) (Hemoglobin alpha-A chain)
tr|A0A493TJ25|A0A493TJ25_ANAPP	-0.07073	-3.00095	0.228521	-2.96559	-3.03632	tr	A0A493TJ25	ABI1	Abl interactor 1
tr|U3J188|U3J188_ANAPP	-0.122488	-3.00657	0.228436	-2.94533	-3.06781	tr	U3J188	DNAJC10	Uncharacterized protein
tr|U3J4H9|U3J4H9_ANAPP	-0.118239	-3.00593	0.228626	-2.94681	-3.06505	tr	U3J4H9	COQ8A	Coenzyme Q8A
tr|A0A493U0W2|A0A493U0W2_ANAPP	0.0856848	-3.0022	0.228859	-3.04505	-2.95936	tr	A0A493U0W2	THOC3	THO complex 3
tr|A0A493T167|A0A493T167_ANAPP	-0.116298	-3.00578	0.229696	-2.94763	-3.06392	tr	A0A493T167	PPCS	Phosphopantothenoylcysteine synthetase
tr|A0A493TK98|A0A493TK98_ANAPP	0.139446	-3.00895	0.229387	-3.07867	-2.93923	tr	A0A493TK98		S1-like domain-containing protein
tr|A0A493TUG2|A0A493TUG2_ANAPP	0.181801	-3.01657	0.22959	-3.10747	-2.92567	tr	A0A493TUG2	ADD1	Adducin 1
tr|U3I3N2|U3I3N2_ANAPP	-0.0745329	-3.00127	0.22953	-2.96401	-3.03854	tr	U3I3N2	RPS21	Ribosomal protein S21
tr|A0A493SZG7|A0A493SZG7_ANAPP	0.19285	-3.01832	0.230474	-3.11475	-2.9219	tr	A0A493SZG7	CPT1A	Carnitine palmitoyltransferase 1A
tr|A0A493STA4|A0A493STA4_ANAPP	0.104786	-3.00433	0.231272	-3.05672	-2.95194	tr	A0A493STA4	CELF1	CUGBP Elav-like family member 1
tr|U3ISP9|U3ISP9_ANAPP	-0.0703004	-3.00095	0.231264	-2.9658	-3.0361	tr	U3ISP9	EEF2	Eukaryotic translation elongation factor 2
tr|U3I9X4|U3I9X4_ANAPP	0.0933352	-3.00311	0.231789	-3.04978	-2.95644	tr	U3I9X4	SLC9A3R1	Na(+)/H(+) exchange regulatory cofactor NHE-RF
tr|U3J238|U3J238_ANAPP	-0.144602	-3.00989	0.23163	-2.93759	-3.08219	tr	U3J238	ZC3H7A	Zinc finger CCCH-type containing 7A
tr|A0A493T2M5|A0A493T2M5_ANAPP	0.0710968	-3.00102	0.232268	-3.03657	-2.96547	tr	A0A493T2M5	VPS26C	VPS26 endosomal protein sorting factor C
tr|A0A493TM25|A0A493TM25_ANAPP	-0.121127	-3.0066	0.232447	-2.94604	-3.06717	tr	A0A493TM25	RPRD1B	Regulation of nuclear pre-mRNA domain containing 1B
tr|U3IC16|U3IC16_ANAPP	-0.11308	-3.0054	0.232514	-2.94886	-3.06194	tr	U3IC16	BCS1L	BCS1 homolog, ubiquinol-cytochrome c reductase complex chaperone
tr|U3IU92|U3IU92_ANAPP	-0.138337	-3.00874	0.232589	-2.93957	-3.07791	tr	U3IU92	ALB	Albumin
tr|A0A493SWV7|A0A493SWV7_ANAPP	-0.104147	-3.00446	0.233158	-2.95238	-3.05653	tr	A0A493SWV7		SRA1 domain-containing protein
tr|U3IKR7|U3IKR7_ANAPP	0.39129	-3.08353	0.233095	-3.27917	-2.88788	tr	U3IKR7	ALDH1L2	10-formyltetrahydrofolate dehydrogenase (EC 1.5.1.6)
tr|U3IT95|U3IT95_ANAPP	0.0964581	-3.00343	0.233448	-3.05166	-2.9552	tr	U3IT95	DMAP1	DNA methyltransferase 1 associated protein 1
tr|A0A493SXV9|A0A493SXV9_ANAPP	0.0873452	-3.00249	0.234641	-3.04617	-2.95882	tr	A0A493SXV9	PPWD1	Peptidylprolyl isomerase domain and WD repeat containing 1
tr|A0A493SY07|A0A493SY07_ANAPP	-0.12645	-3.00723	0.235101	-2.944	-3.07045	tr	A0A493SY07		Sulfotransferase (EC 2.8.2.-)
tr|A0A493SZP9|A0A493SZP9_ANAPP	0.0680177	-3.00082	0.235612	-3.03483	-2.96681	tr	A0A493SZP9	CTBP1	C-terminal binding protein 1
tr|A0A493T0S8|A0A493T0S8_ANAPP	0.239045	-3.03187	0.236771	-3.15139	-2.91235	tr	A0A493T0S8	GPCPD1	Glycerophosphocholine phosphodiesterase 1
tr|A0A493T8W8|A0A493T8W8_ANAPP	-0.0918127	-3.00307	0.235065	-2.95716	-3.04897	tr	A0A493T8W8		Glutamine amidotransferase type-1 domain-containing protein
tr|A0A493TDT9|A0A493TDT9_ANAPP	0.107457	-3.00474	0.237196	-3.05847	-2.95101	tr	A0A493TDT9		Uncharacterized protein
tr|A0A493TFA3|A0A493TFA3_ANAPP	0.26531	-3.03281	0.234338	-3.16547	-2.90016	tr	A0A493TFA3	DDX58	DExD/H-box helicase 58
tr|A0A493TFE0|A0A493TFE0_ANAPP	-0.0881495	-3.00261	0.237311	-2.95853	-3.04668	tr	A0A493TFE0	NDUFA5	NADH:ubiquinone oxidoreductase subunit A5
tr|A0A493TKV9|A0A493TKV9_ANAPP	0.104397	-3.0045	0.235431	-3.0567	-2.9523	tr	A0A493TKV9	SNX18	Sorting nexin
tr|A0A493TY22|A0A493TY22_ANAPP	-0.0754997	-3.00146	0.236968	-2.96371	-3.03921	tr	A0A493TY22	PPP4R1	Protein phosphatase 4 regulatory subunit 1
tr|A0A493U0H8|A0A493U0H8_ANAPP	-0.149541	-3.0114	0.23797	-2.93663	-3.08617	tr	A0A493U0H8	PIK3R1	Phosphoinositide-3-kinase regulatory subunit 1
tr|U3I2D1|U3I2D1_ANAPP	-0.113715	-3.00555	0.234855	-2.9487	-3.06241	tr	U3I2D1	UQCRC1	Ubiquinol-cytochrome c reductase core protein 1
tr|U3I3R0|U3I3R0_ANAPP	0.105219	-3.00455	0.237397	-3.05716	-2.95194	tr	U3I3R0	WWP1	E3 ubiquitin-protein ligase (EC 2.3.2.26)
tr|U3I6U7|U3I6U7_ANAPP	0.0927972	-3.00309	0.236022	-3.04949	-2.9567	tr	U3I6U7	TPCN2	Two pore segment channel 2
tr|U3I726|U3I726_ANAPP	0.144872	-3.01008	0.234729	-3.08251	-2.93764	tr	U3I726	H2AFZ	Histone H2A
tr|U3I891|U3I891_ANAPP	-0.148297	-3.01015	0.237309	-2.936	-3.0843	tr	U3I891	SLCO1A2	Solute carrier organic anion transporter family member
tr|U3IJS2|U3IJS2_ANAPP	-0.0737706	-3.0013	0.236699	-2.96441	-3.03818	tr	U3IJS2	HBS1L	HBS1 like translational GTPase
tr|U3INK6|U3INK6_ANAPP	-0.151626	-3.01121	0.237702	-2.93539	-3.08702	tr	U3INK6	PPAT	Amidophosphoribosyltransferase (ATase) (EC 2.4.2.14) (Glutamine phosphoribosylpyrophosphate amidotransferase)
tr|U3INP2|U3INP2_ANAPP	-0.0810561	-3.00197	0.236818	-2.96144	-3.0425	tr	U3INP2	LOC101790876	Dynactin domain-containing protein
tr|U3IXQ2|U3IXQ2_ANAPP	0.0819628	-3.002	0.235986	-3.04298	-2.96102	tr	U3IXQ2	TFIP11	Tuftelin-interacting protein 11
tr|U3IXR0|U3IXR0_ANAPP	0.108539	-3.00486	0.234665	-3.05913	-2.95059	tr	U3IXR0	NKRF	NFKB repressing factor
tr|U3IXS8|U3IXS8_ANAPP	0.119123	-3.00631	0.237978	-3.06587	-2.94675	tr	U3IXS8	LOC101798826	Uncharacterized protein
tr|U3IZD8|U3IZD8_ANAPP	-0.1264	-3.00768	0.235202	-2.94448	-3.07088	tr	U3IZD8	SLC25A22	Solute carrier family 25 member 22
tr|U3J0A6|U3J0A6_ANAPP	-0.185692	-3.01833	0.237718	-2.92548	-3.11118	tr	U3J0A6	UROC1	Urocanate hydratase 1
tr|U3J5C8|U3J5C8_ANAPP	0.196737	-3.01971	0.236896	-3.11807	-2.92134	tr	U3J5C8	ABCD4	ATP binding cassette subfamily D member 4
tr|U3J5K4|U3J5K4_ANAPP	0.150952	-3.01146	0.237409	-3.08694	-2.93599	tr	U3J5K4	VCPIP1	Valosin containing protein interacting protein 1
tr|U3J669|U3J669_ANAPP	-0.0778275	-3.00161	0.234021	-2.9627	-3.04053	tr	U3J669	SKP1	S-phase kinase associated protein 1
tr|A0A493TBF6|A0A493TBF6_ANAPP	-0.0920639	-3.00306	0.238324	-2.95703	-3.04909	tr	A0A493TBF6	MGAT1	Mannosyl (alpha-1,3-)-glycoprotein beta-1,2-N-acetylglucosaminyltransferase
tr|U3I8Z2|U3I8Z2_ANAPP	0.079308	-3.00181	0.238923	-3.04147	-2.96216	tr	U3I8Z2	C1orf50	Chromosome 1 open reading frame 50
tr|U3IA87|U3IA87_ANAPP	-0.0932559	-3.00322	0.239256	-2.95659	-3.04985	tr	U3IA87	SERPIND1	Serpin family D member 1
tr|A0A493T529|A0A493T529_ANAPP	0.0749324	-3.00143	0.239792	-3.0389	-2.96397	tr	A0A493T529	OSBPL9	Oxysterol-binding protein
tr|U3IAJ9|U3IAJ9_ANAPP	-0.135746	-3.00902	0.239747	-2.94115	-3.07689	tr	U3IAJ9	HOOK1	Hook microtubule tethering protein 1
tr|A0A493SW29|A0A493SW29_ANAPP	0.106178	-3.00464	0.240664	-3.05773	-2.95155	tr	A0A493SW29	LMF2	Lipase maturation factor
tr|A0A493TAY9|A0A493TAY9_ANAPP	0.127342	-3.00736	0.24024	-3.07104	-2.94369	tr	A0A493TAY9	CDKN2AIP	CDKN2A interacting protein
tr|A0A493TKD7|A0A493TKD7_ANAPP	0.161754	-3.01293	0.240636	-3.0938	-2.93205	tr	A0A493TKD7	ARL6IP5	PRA1 family protein
tr|A0A493TPC2|A0A493TPC2_ANAPP	-0.148131	-3.01109	0.241115	-2.93703	-3.08516	tr	A0A493TPC2	ALDH5A1	Aldehyde dehydrogenase 5 family member A1
tr|A0A493TPC3|A0A493TPC3_ANAPP	0.117083	-3.00608	0.24129	-3.06462	-2.94754	tr	A0A493TPC3	HK2	Hexokinase 2
tr|U3I678|U3I678_ANAPP	-0.13035	-3.00835	0.241291	-2.94318	-3.07353	tr	U3I678	XPO4	Exportin 4
tr|U3IIW5|U3IIW5_ANAPP	-0.0882068	-3.00271	0.241037	-2.95861	-3.04682	tr	U3IIW5	YWHAE	Tyrosine 3-monooxygenase/tryptophan 5-monooxygenase activation protein epsilon
tr|U3IJX3|U3IJX3_ANAPP	0.197146	-3.02213	0.240444	-3.1207	-2.92355	tr	U3IJX3	HEXB	Beta-hexosaminidase (EC 3.2.1.52)
tr|A0A493TY60|A0A493TY60_ANAPP	-0.100491	-3.004	0.241886	-2.95375	-3.05425	tr	A0A493TY60	RPL11	Ribosomal protein L11
tr|U3IDQ7|U3IDQ7_ANAPP	0.365888	-3.08383	0.242216	-3.26677	-2.90088	tr	U3IDQ7	FBN1	Uncharacterized protein
tr|A0A493SYK9|A0A493SYK9_ANAPP	0.28483	-3.04592	0.242726	-3.18833	-2.9035	tr	A0A493SYK9	SLC30A10	Solute carrier family 30 member 10
tr|A0A493T583|A0A493T583_ANAPP	-0.120293	-3.0065	0.242406	-2.94636	-3.06665	tr	A0A493T583	SLC25A5	Solute carrier family 25 member 5
tr|U3J0C9|U3J0C9_ANAPP	-0.0692729	-3.001	0.242698	-2.96636	-3.03564	tr	U3J0C9	WDR26	WD repeat domain 26
tr|U3I6Y1|U3I6Y1_ANAPP	-0.0932651	-3.00333	0.243511	-2.95669	-3.04996	tr	U3I6Y1	MRPS22	Mitochondrial ribosomal protein S22
tr|U3IN13|U3IN13_ANAPP	0.174	-3.0151	0.243666	-3.1021	-2.9281	tr	U3IN13		Uncharacterized protein
tr|U3I3L6|U3I3L6_ANAPP	0.0841587	-3.00233	0.244034	-3.04441	-2.96025	tr	U3I3L6	VPS45	Vacuolar protein sorting 45 homolog
tr|U3IRW2|U3IRW2_ANAPP	0.094612	-3.00343	0.244175	-3.05074	-2.95613	tr	U3IRW2	SCRIB	Scribbled planar cell polarity protein
tr|U3IVC1|U3IVC1_ANAPP	0.105211	-3.00451	0.243912	-3.05711	-2.9519	tr	U3IVC1	MAN2A1	Alpha-mannosidase (EC 3.2.1.-)
tr|A0A493T9A7|A0A493T9A7_ANAPP	-0.25353	-3.03769	0.245025	-2.91093	-3.16446	tr	A0A493T9A7		GLOBIN domain-containing protein
tr|A0A493TD27|A0A493TD27_ANAPP	-0.117496	-3.00642	0.245285	-2.94767	-3.06516	tr	A0A493TD27	NADSYN1	Glutamine-dependent NAD(+) synthetase (EC 6.3.5.1) (NAD(+) synthase [glutamine-hydrolyzing])
tr|A0A493TE99|A0A493TE99_ANAPP	0.292276	-3.04471	0.245164	-3.19084	-2.89857	tr	A0A493TE99	SEC24B	SEC24 homolog B, COPII coat complex component
tr|A0A493U1C5|A0A493U1C5_ANAPP	0.0803241	-3.00201	0.244486	-3.04217	-2.96184	tr	A0A493U1C5	CTNNB1	Catenin beta 1
tr|U3IT60|U3IT60_ANAPP	-0.213522	-3.026	0.245026	-2.91924	-3.13276	tr	U3IT60	MVP	Major vault protein
tr|U3IU72|U3IU72_ANAPP	0.123188	-3.00733	0.244784	-3.06892	-2.94574	tr	U3IU72	NT5E	5'-nucleotidase ecto
tr|A0A493SXV7|A0A493SXV7_ANAPP	0.0809936	-3.00205	0.24567	-3.04254	-2.96155	tr	A0A493SXV7		GOLD domain-containing protein
tr|A0A493TNY8|A0A493TNY8_ANAPP	-0.151787	-3.01233	0.2464	-2.93644	-3.08822	tr	A0A493TNY8	SH3BGRL	SH3 domain binding glutamate rich protein like
tr|U3IQ88|U3IQ88_ANAPP	0.0729287	-3.00134	0.246916	-3.03781	-2.96488	tr	U3IQ88	VPS50	VPS50, EARP/GARPII complex subunit
tr|U3I833|U3I833_ANAPP	0.115867	-3.00608	0.247107	-3.06402	-2.94815	tr	U3I833	H3F3A	Histone H3
tr|U3I728|U3I728_ANAPP	0.112236	-3.00569	0.247383	-3.06181	-2.94957	tr	U3I728	TDRD7	Tudor domain containing 7
tr|A0A493TK40|A0A493TK40_ANAPP	0.181108	-3.01836	0.248105	-3.10891	-2.9278	tr	A0A493TK40	COBLL1	Cordon-bleu WH2 repeat protein like 1
tr|U3IUR2|U3IUR2_ANAPP	0.13445	-3.00899	0.248196	-3.07622	-2.94177	tr	U3IUR2	PLOD2	Procollagen-lysine,2-oxoglutarate 5-dioxygenase 2
tr|U3J5H4|U3J5H4_ANAPP	0.0831258	-3.00228	0.248366	-3.04384	-2.96072	tr	U3J5H4	ITGB2	Integrin beta
tr|U3IPM3|U3IPM3_ANAPP	0.0780805	-3.00183	0.249558	-3.04087	-2.96279	tr	U3IPM3	ACTR2	Actin-related protein 2
tr|U3J044|U3J044_ANAPP	0.162621	-3.01477	0.249599	-3.09608	-2.93346	tr	U3J044	LOC101800344	Uncharacterized protein
tr|U3IXD7|U3IXD7_ANAPP	-0.0916733	-3.00328	0.250486	-2.95744	-3.04911	tr	U3IXD7	OTUD6B	OTU domain containing 6B
tr|A0A493TE60|A0A493TE60_ANAPP	-0.131943	-3.00894	0.251035	-2.94297	-3.07491	tr	A0A493TE60	ITGB1	Integrin beta
tr|A0A493TG54|A0A493TG54_ANAPP	0.11919	-3.00679	0.251052	-3.06638	-2.94719	tr	A0A493TG54		Sulfatase domain-containing protein
tr|U3J267|U3J267_ANAPP	0.145306	-3.01072	0.251251	-3.08337	-2.93807	tr	U3J267	SLC39A14	Solute carrier family 39 member 14
tr|A0A493STB3|A0A493STB3_ANAPP	-0.0913296	-3.00327	0.251897	-2.9576	-3.04893	tr	A0A493STB3	CDC42	Cell division cycle 42
tr|A0A493T1W5|A0A493T1W5_ANAPP	0.0679388	-3.00098	0.252761	-3.03495	-2.96701	tr	A0A493T1W5	PPP3CC	Serine/threonine-protein phosphatase (EC 3.1.3.16)
tr|A0A493T3B8|A0A493T3B8_ANAPP	-0.109071	-3.00521	0.25253	-2.95068	-3.05975	tr	A0A493T3B8	STRBP	Spermatid perinuclear RNA binding protein
tr|A0A493T9Y5|A0A493T9Y5_ANAPP	0.102398	-3.00452	0.251968	-3.05572	-2.95332	tr	A0A493T9Y5	SH3TC1	SH3 domain and tetratricopeptide repeats 1
tr|A0A493TLL6|A0A493TLL6_ANAPP	-0.191851	-3.0206	0.252581	-2.92467	-3.11652	tr	A0A493TLL6	RCSD1	RCSD domain containing 1
tr|A0A493TVI2|A0A493TVI2_ANAPP	-0.120309	-3.00706	0.252206	-2.9469	-3.06721	tr	A0A493TVI2		Uncharacterized protein
tr|U3I0Y2|U3I0Y2_ANAPP	0.076923	-3.00176	0.252548	-3.04022	-2.9633	tr	U3I0Y2	LOC101804745 LAMTOR2	Late endosomal/lysosomal adaptor, MAPK and MTOR activator 2
tr|U3IMN3|U3IMN3_ANAPP	0.155951	-3.01318	0.252081	-3.09115	-2.9352	tr	U3IMN3	ABCB7	ATP binding cassette subfamily B member 7
tr|U3IUQ7|U3IUQ7_ANAPP	-0.434537	-3.10627	0.252777	-2.88901	-3.32354	tr	U3IUQ7	SLC25A4	Solute carrier family 25 member 4
tr|A0A493T981|A0A493T981_ANAPP	0.105538	-3.00498	0.253243	-3.05774	-2.95221	tr	A0A493T981	KALRN	Kalirin RhoGEF kinase
tr|U3IZ53|U3IZ53_ANAPP	0.133077	-3.00921	0.253691	-3.07575	-2.94267	tr	U3IZ53	IRF7	Interferon regulatory factor 7
tr|U3IGD2|U3IGD2_ANAPP	-0.163173	-3.01375	0.25421	-2.93216	-3.09533	tr	U3IGD2	RNMT	mRNA cap guanine-N7 methyltransferase (EC 2.1.1.56)
tr|U3IRM5|U3IRM5_ANAPP	-0.0799896	-3.0021	0.254048	-2.96211	-3.0421	tr	U3IRM5	LOC101803902	Uncharacterized protein
tr|A0A493SU93|A0A493SU93_ANAPP	0.0979288	-3.00414	0.254412	-3.05311	-2.95518	tr	A0A493SU93	RELCH	RAB11 binding and LisH domain, coiled-coil and HEAT repeat containing
tr|A0A493T723|A0A493T723_ANAPP	-0.086445	-3.0028	0.255267	-2.95958	-3.04603	tr	A0A493T723	NUP205	Nucleoporin 205
tr|A0A493TCU2|A0A493TCU2_ANAPP	-0.139214	-3.0102	0.255205	-2.94059	-3.0798	tr	A0A493TCU2		Uncharacterized protein
tr|U3IED4|U3IED4_ANAPP	0.0888889	-3.00301	0.255003	-3.04745	-2.95856	tr	U3IED4	TARDBP	TAR DNA binding protein
tr|U3J6T3|U3J6T3_ANAPP	-0.0714895	-3.00133	0.254927	-2.96559	-3.03708	tr	U3J6T3	SRP9	Signal recognition particle 9
tr|U3HYT9|U3HYT9_ANAPP	-0.123011	-3.0076	0.255643	-2.9461	-3.06911	tr	U3HYT9	RPL23A	Uncharacterized protein
tr|U3II20|U3II20_ANAPP	-0.12139	-3.00736	0.25571	-2.94666	-3.06805	tr	U3II20	GFM2 EFG2	Ribosome-releasing factor 2, mitochondrial (RRF2mt) (Elongation factor G 2, mitochondrial) (EF-G2mt) (mEF-G 2)
tr|U3IHM8|U3IHM8_ANAPP	-0.0777241	-3.00193	0.256283	-2.96307	-3.04079	tr	U3IHM8	NAA50	N(alpha)-acetyltransferase 50, NatE catalytic subunit
tr|U3I1N5|U3I1N5_ANAPP	0.13258	-3.00896	0.256541	-3.07525	-2.94267	tr	U3I1N5	TST	Sulfurtransferase
tr|A0A493T2S9|A0A493T2S9_ANAPP	-0.0677596	-3.00104	0.25755	-2.96716	-3.03492	tr	A0A493T2S9	IDE	Insulin degrading enzyme
tr|A0A493T5Z6|A0A493T5Z6_ANAPP	-0.131147	-3.00877	0.256922	-2.9432	-3.07435	tr	A0A493T5Z6	GLUL	Glutamine synthetase (EC 6.3.1.2)
tr|A0A493TB56|A0A493TB56_ANAPP	-0.112667	-3.00608	0.257298	-2.94975	-3.06241	tr	A0A493TB56		AIG1-type G domain-containing protein
tr|U3I2B5|U3I2B5_ANAPP	-0.11417	-3.00622	0.257214	-2.94914	-3.06331	tr	U3I2B5	SLC27A5	Solute carrier family 27 member 5
tr|U3ILC0|U3ILC0_ANAPP	0.0891303	-3.00309	0.257483	-3.04766	-2.95853	tr	U3ILC0	HIP1	Huntingtin interacting protein 1
tr|U3ISI8|U3ISI8_ANAPP	0.0768178	-3.00183	0.258578	-3.04024	-2.96342	tr	U3ISI8	TIPRL	TOR signaling pathway regulator
tr|A0A493THQ5|A0A493THQ5_ANAPP	0.0804461	-3.00216	0.259232	-3.04238	-2.96194	tr	A0A493THQ5		LRRcap domain-containing protein
tr|U3ICY5|U3ICY5_ANAPP	-0.0867403	-3.00282	0.25938	-2.95945	-3.04619	tr	U3ICY5	MGLL	Monoglyceride lipase
tr|A0A493SUD8|A0A493SUD8_ANAPP	-0.270428	-3.04502	0.260022	-2.90981	-3.18024	tr	A0A493SUD8	TMEM53	Transmembrane protein 53
tr|A0A493SUI2|A0A493SUI2_ANAPP	-0.0679136	-3.00107	0.260414	-2.96711	-3.03503	tr	A0A493SUI2	FAM8A1	Family with sequence similarity 8 member A1
tr|A0A493SUB3|A0A493SUB3_ANAPP	-0.243739	-3.03353	0.260789	-2.91166	-3.1554	tr	A0A493SUB3	MYO1F	Myosin IF
tr|U3ID33|U3ID33_ANAPP	-0.118832	-3.00737	0.26082	-2.94795	-3.06678	tr	U3ID33	POR	NADPH--cytochrome P450 reductase (CPR) (P450R) (EC 1.6.2.4)
tr|A0A493TDG3|A0A493TDG3_ANAPP	0.0985987	-3.00433	0.262294	-3.05363	-2.95503	tr	A0A493TDG3		Uncharacterized protein
tr|A0A493TMJ0|A0A493TMJ0_ANAPP	-0.103536	-3.00497	0.261953	-2.95321	-3.05674	tr	A0A493TMJ0	ASMTL	Acetylserotonin O-methyltransferase like
tr|A0A493TWT8|A0A493TWT8_ANAPP	0.065933	-3.00094	0.262262	-3.03391	-2.96797	tr	A0A493TWT8	EIF2A	Eukaryotic translation initiation factor 2A (eIF-2A)
tr|A0A493TXF7|A0A493TXF7_ANAPP	-0.181248	-3.01898	0.261704	-2.92835	-3.1096	tr	A0A493TXF7		Uncharacterized protein
tr|U3HZD3|U3HZD3_ANAPP	-0.124219	-3.00829	0.262034	-2.94618	-3.0704	tr	U3HZD3	C22orf39	Chromosome 22 open reading frame 39
tr|U3I634|U3I634_ANAPP	-0.098503	-3.00419	0.261894	-2.95494	-3.05344	tr	U3I634	MRPL37	Mitochondrial ribosomal protein L37
tr|A0A493TCV6|A0A493TCV6_ANAPP	0.100036	-3.00452	0.262577	-3.05454	-2.95451	tr	A0A493TCV6	TRMT5 TRM5	tRNA (guanine(37)-N1)-methyltransferase (EC 2.1.1.228) (M1G-methyltransferase) (tRNA [GM37] methyltransferase) (tRNA methyltransferase 5 homolog)
tr|U3IHR4|U3IHR4_ANAPP	-0.0678411	-3.00109	0.263029	-2.96717	-3.03501	tr	U3IHR4	CLIP1	CAP-Gly domain containing linker protein 1
tr|U3IK95|U3IK95_ANAPP	0.0719633	-3.00147	0.263158	-3.03745	-2.96549	tr	U3IK95	COPG2	Coatomer subunit gamma
tr|A0A493SSI8|A0A493SSI8_ANAPP	0.0758738	-3.00184	0.265068	-3.03978	-2.9639	tr	A0A493SSI8	EEFSEC	Eukaryotic elongation factor, selenocysteine-tRNA specific
tr|A0A493SYL5|A0A493SYL5_ANAPP	0.172004	-3.01672	0.264891	-3.10272	-2.93072	tr	A0A493SYL5	SPART	Spartin
tr|U3ILK6|U3ILK6_ANAPP	0.0859975	-3.0029	0.265173	-3.0459	-2.95991	tr	U3ILK6	HMBS	Hydroxymethylbilane synthase
tr|U3IRA0|U3IRA0_ANAPP	-0.0833787	-3.00261	0.26586	-2.96093	-3.0443	tr	U3IRA0	MRPL39	Mitochondrial ribosomal protein L39
tr|A0A493T607|A0A493T607_ANAPP	0.100322	-3.00461	0.266633	-3.05477	-2.95445	tr	A0A493T607	TOR1B	Torsin family 1 member B
tr|A0A493TVL0|A0A493TVL0_ANAPP	0.0586749	-3.00039	0.26667	-3.02973	-2.97106	tr	A0A493TVL0	EIF3B EIF3S9	Eukaryotic translation initiation factor 3 subunit B (eIF3b) (Eukaryotic translation initiation factor 3 subunit 9) (eIF-3-eta)
tr|U3IM52|U3IM52_ANAPP	-0.155606	-3.01331	0.266685	-2.93551	-3.09111	tr	U3IM52	PRKAR1A	Protein kinase cAMP-dependent type I regulatory subunit alpha
tr|U3J8K5|U3J8K5_ANAPP	-0.204786	-3.02466	0.267298	-2.92226	-3.12705	tr	U3J8K5	DGKZ	Diacylglycerol kinase (DAG kinase) (EC 2.7.1.107)
tr|A0A493T1Y2|A0A493T1Y2_ANAPP	0.0652987	-3.00093	0.267706	-3.03358	-2.96828	tr	A0A493T1Y2	DYSF	Dysferlin
tr|U3IUI9|U3IUI9_ANAPP	0.0740774	-3.00173	0.26769	-3.03877	-2.96469	tr	U3IUI9	WDR11	WD repeat domain 11
tr|A0A493T2B0|A0A493T2B0_ANAPP	0.102719	-3.00494	0.268314	-3.0563	-2.95358	tr	A0A493T2B0	GNAI3	G protein subunit alpha i3
tr|U3ILV3|U3ILV3_ANAPP	-0.073255	-3.00165	0.26863	-2.96503	-3.03828	tr	U3ILV3	PSMD2	26S proteasome non-ATPase regulatory subunit 2
tr|U3INH3|U3INH3_ANAPP	0.173184	-3.01783	0.268469	-3.10442	-2.93124	tr	U3INH3	SORBS2	Sorbin and SH3 domain containing 2
tr|U3IS14|U3IS14_ANAPP	0.0772323	-3.00203	0.268227	-3.04064	-2.96341	tr	U3IS14	CPOX	Uncharacterized protein
tr|A0A493TWX6|A0A493TWX6_ANAPP	-0.125727	-3.0085	0.269268	-2.94564	-3.07136	tr	A0A493TWX6		Uncharacterized protein
tr|U3IC15|U3IC15_ANAPP	-0.0803217	-3.00238	0.269305	-2.96222	-3.04254	tr	U3IC15	ACO2	Aconitate hydratase, mitochondrial (Aconitase) (EC 4.2.1.-)
tr|A0A493T1N1|A0A493T1N1_ANAPP	0.0902471	-3.00368	0.273213	-3.0488	-2.95855	tr	A0A493T1N1	PRKAR2A	Protein kinase cAMP-dependent type II regulatory subunit alpha
tr|A0A493TED2|A0A493TED2_ANAPP	-0.170487	-3.01721	0.272599	-2.93197	-3.10246	tr	A0A493TED2	MTPN	Myotrophin
tr|A0A493TER6|A0A493TER6_ANAPP	-0.122945	-3.00805	0.271226	-2.94658	-3.06952	tr	A0A493TER6		Uncharacterized protein
tr|A0A493TLV1|A0A493TLV1_ANAPP	-0.100253	-3.00494	0.272063	-2.95482	-3.05507	tr	A0A493TLV1	TOP2B	DNA topoisomerase 2 (EC 5.6.2.3)
tr|A0A493TWP0|A0A493TWP0_ANAPP	-0.127133	-3.00903	0.273055	-2.94546	-3.0726	tr	A0A493TWP0	SUOX	Sulfite oxidase
tr|U3I3M4|U3I3M4_ANAPP	-0.137557	-3.01112	0.272272	-2.94234	-3.0799	tr	U3I3M4	VTA1	Vesicle trafficking 1
tr|U3I559|U3I559_ANAPP	-0.168819	-3.01604	0.271489	-2.93164	-3.10045	tr	U3I559	MTTP	Microsomal triglyceride transfer protein
tr|U3I5N5|U3I5N5_ANAPP	-0.301714	-3.0561	0.27135	-2.90524	-3.20695	tr	U3I5N5	ETNK1	Ethanolamine kinase 1
tr|U3IGC1|U3IGC1_ANAPP	0.0809464	-3.00254	0.273108	-3.04301	-2.96207	tr	U3IGC1	SEC24C	Uncharacterized protein
tr|U3IMK0|U3IMK0_ANAPP	-0.0968133	-3.00429	0.271427	-2.95589	-3.0527	tr	U3IMK0	TTC1	Tetratricopeptide repeat domain 1
tr|U3IRP7|U3IRP7_ANAPP	-0.165786	-3.01685	0.273099	-2.93396	-3.09974	tr	U3IRP7	SLC2A2	Solute carrier family 2 member 2
tr|U3ITA3|U3ITA3_ANAPP	-0.104676	-3.0053	0.271855	-2.95296	-3.05764	tr	U3ITA3	LONP1	Lon protease homolog (EC 3.4.21.-)
tr|U3IYN2|U3IYN2_ANAPP	-0.0720856	-3.00159	0.272852	-2.96555	-3.03763	tr	U3IYN2	MFN1	Mitofusin 1
tr|U3J1K4|U3J1K4_ANAPP	-0.095532	-3.00418	0.272363	-2.95641	-3.05195	tr	U3J1K4	PBDC1	Polysaccharide biosynthesis domain containing 1
tr|A0A493TNV0|A0A493TNV0_ANAPP	-0.193007	-3.02166	0.273716	-2.92516	-3.11817	tr	A0A493TNV0	LARS2	Leucyl-tRNA synthetase 2, mitochondrial
tr|A0A493TRF7|A0A493TRF7_ANAPP	0.195552	-3.02336	0.274013	-3.12114	-2.92559	tr	A0A493TRF7	SPARC	Secreted protein acidic and cysteine rich
tr|U3I0W4|U3I0W4_ANAPP	-0.0734051	-3.00172	0.274208	-2.96501	-3.03842	tr	U3I0W4	CUL4A	Cullin 4A
tr|A0A493T2G1|A0A493T2G1_ANAPP	0.158811	-3.01467	0.274781	-3.09408	-2.93527	tr	A0A493T2G1	ACTN1	Actinin alpha 1
tr|A0A493U3S0|A0A493U3S0_ANAPP	0.0642738	-3.00092	0.274765	-3.03306	-2.96878	tr	A0A493U3S0		SWIRM-assoc_2 domain-containing protein
tr|A0A493T593|A0A493T593_ANAPP	-0.105998	-3.00576	0.275525	-2.95276	-3.05876	tr	A0A493T593		Dynamin-type G domain-containing protein
tr|A0A493T7I2|A0A493T7I2_ANAPP	-0.147954	-3.01269	0.276939	-2.93872	-3.08667	tr	A0A493T7I2		Uncharacterized protein
tr|A0A493U030|A0A493U030_ANAPP	0.0741568	-3.00184	0.275962	-3.03892	-2.96476	tr	A0A493U030		Uncharacterized protein
tr|U3I7Y1|U3I7Y1_ANAPP	0.106198	-3.00577	0.276295	-3.05887	-2.95267	tr	U3I7Y1	BPNT1	3'(2'), 5'-bisphosphate nucleotidase 1
tr|U3I930|U3I930_ANAPP	-0.0611879	-3.00068	0.276842	-2.97009	-3.03128	tr	U3I930	PSMB3	Proteasome subunit beta 3
tr|U3IHE5|U3IHE5_ANAPP	-0.325879	-3.07059	0.276055	-2.90765	-3.23353	tr	U3IHE5	AK4 AK3	GTP:AMP phosphotransferase AK3, mitochondrial (EC 2.7.4.10) (Adenylate kinase 3) (AK 3)
tr|U3IHZ2|U3IHZ2_ANAPP	-0.0641299	-3.00092	0.276835	-2.96886	-3.03299	tr	U3IHZ2	NSUN4	NOP2/Sun RNA methyltransferase family member 4
tr|U3ISN8|U3ISN8_ANAPP	-0.0756254	-3.002	0.27676	-2.96418	-3.03981	tr	U3ISN8	AGO2 EIF2C2	Protein argonaute-2 (Argonaute2) (EC 3.1.26.n2) (Eukaryotic translation initiation factor 2C 2) (eIF-2C 2) (eIF2C 2) (Protein slicer)
tr|U3IWJ7|U3IWJ7_ANAPP	-0.164081	-3.01531	0.27693	-2.93327	-3.09735	tr	U3IWJ7	JPT2	Jupiter microtubule associated homolog 2
tr|U3IYD7|U3IYD7_ANAPP	0.134894	-3.00996	0.277142	-3.07741	-2.94251	tr	U3IYD7	HYI	Hydroxypyruvate isomerase (putative)
tr|A0A493T2C3|A0A493T2C3_ANAPP	0.277492	-3.05024	0.277952	-3.18899	-2.9115	tr	A0A493T2C3		Uncharacterized protein
tr|U3I0D9|U3I0D9_ANAPP	0.190548	-3.02518	0.277799	-3.12045	-2.9299	tr	U3I0D9	CFAP20	Cilia and flagella associated protein 20
tr|U3IPN1|U3IPN1_ANAPP	-0.0624342	-3.00081	0.277703	-2.96959	-3.03203	tr	U3IPN1	GAK	Cyclin G associated kinase
tr|A0A493SV91|A0A493SV91_ANAPP	0.131024	-3.00949	0.279372	-3.075	-2.94398	tr	A0A493SV91	PLEC	Plectin
tr|A0A493TPT4|A0A493TPT4_ANAPP	0.0673413	-3.00124	0.279863	-3.03491	-2.96757	tr	A0A493TPT4	SNX6	Sorting nexin
tr|U3J6T9|U3J6T9_ANAPP	-0.149333	-3.01335	0.279832	-2.93868	-3.08802	tr	U3J6T9	ACSM3	Acyl-CoA synthetase medium chain family member 3
tr|U3IW48|U3IW48_ANAPP	-0.0789495	-3.00235	0.280433	-2.96287	-3.04182	tr	U3IW48	TWF1	Twinfilin actin binding protein 1
tr|U3J6U1|U3J6U1_ANAPP	-0.0978877	-3.00475	0.280562	-2.9558	-3.05369	tr	U3J6U1	LOC101791123	COX6C domain-containing protein
tr|U3IFE9|U3IFE9_ANAPP	0.118361	-3.00771	0.280914	-3.0669	-2.94853	tr	U3IFE9	LOC101804703	Uncharacterized protein
tr|A0A493T620|A0A493T620_ANAPP	-0.085142	-3.00311	0.281493	-2.96054	-3.04568	tr	A0A493T620		Uncharacterized protein
tr|U3I4W0|U3I4W0_ANAPP	0.108959	-3.00626	0.281159	-3.06074	-2.95178	tr	U3I4W0	SDF4	Stromal cell derived factor 4
tr|U3J2R3|U3J2R3_ANAPP	0.0737913	-3.00188	0.281504	-3.03877	-2.96498	tr	U3J2R3	SMARCA2	SWI/SNF related, matrix associated, actin dependent regulator of chromatin, subfamily a, member 2
tr|A0A493SV95|A0A493SV95_ANAPP	-0.0820319	-3.00276	0.283249	-2.96175	-3.04378	tr	A0A493SV95		Uncharacterized protein
tr|A0A493T6Z8|A0A493T6Z8_ANAPP	-0.0973937	-3.00465	0.282766	-2.95596	-3.05335	tr	A0A493T6Z8		Uncharacterized protein
tr|A0A493T877|A0A493T877_ANAPP	0.0753658	-3.00207	0.283398	-3.03976	-2.96439	tr	A0A493T877	SH3GLB1	SH3 domain containing GRB2 like, endophilin B1
tr|A0A493TGD9|A0A493TGD9_ANAPP	-0.065573	-3.00114	0.283481	-2.96836	-3.03393	tr	A0A493TGD9	PPP2R2A	Serine/threonine-protein phosphatase 2A 55 kDa regulatory subunit B
tr|U3ICQ7|U3ICQ7_ANAPP	-0.0743213	-3.00193	0.283221	-2.96477	-3.03909	tr	U3ICQ7	DLAT	Acetyltransferase component of pyruvate dehydrogenase complex (EC 2.3.1.12)
tr|U3ISD4|U3ISD4_ANAPP	-0.125657	-3.00899	0.283092	-2.94616	-3.07182	tr	U3ISD4		Poly [ADP-ribose] polymerase (PARP) (EC 2.4.2.-)
tr|U3J0Z0|U3J0Z0_ANAPP	0.0996997	-3.00475	0.282736	-3.0546	-2.9549	tr	U3J0Z0	SORL1	Uncharacterized protein
tr|U3I724|U3I724_ANAPP	0.135132	-3.01093	0.283878	-3.07849	-2.94336	tr	U3I724	GALNT11	Polypeptide N-acetylgalactosaminyltransferase (EC 2.4.1.-) (Protein-UDP acetylgalactosaminyltransferase)
tr|U3ISN2|U3ISN2_ANAPP	-0.0702537	-3.00157	0.284786	-2.96644	-3.03669	tr	U3ISN2	CUL1	Cullin 1
tr|U3ICM6|U3ICM6_ANAPP	0.106495	-3.006	0.285114	-3.05925	-2.95275	tr	U3ICM6	GSN	Gelsolin
tr|U3IJV7|U3IJV7_ANAPP	0.0682796	-3.00138	0.285687	-3.03552	-2.96724	tr	U3IJV7	ATG2B	Autophagy related 2B
tr|A0A493TVK2|A0A493TVK2_ANAPP	0.0905818	-3.00385	0.286526	-3.04914	-2.95856	tr	A0A493TVK2	MECR	Mitochondrial trans-2-enoyl-CoA reductase
tr|U3J6F5|U3J6F5_ANAPP	0.0803806	-3.0026	0.286769	-3.04279	-2.96241	tr	U3J6F5	PRPF6	Pre-mRNA processing factor 6
tr|A0A493STV5|A0A493STV5_ANAPP	-0.0778301	-3.00241	0.288479	-2.9635	-3.04133	tr	A0A493STV5	TOMM20	Translocase of outer mitochondrial membrane 20
tr|U3I256|U3I256_ANAPP	-0.374964	-3.09708	0.288303	-2.9096	-3.28456	tr	U3I256	DPYS	Dihydropyrimidinase
tr|U3I284|U3I284_ANAPP	0.103471	-3.00557	0.288307	-3.05731	-2.95384	tr	U3I284	SUPT6H	Transcription elongation factor spt6
tr|U3I8U5|U3I8U5_ANAPP	0.102419	-3.00538	0.289008	-3.05659	-2.95417	tr	U3I8U5		RRM domain-containing protein
tr|U3ISH1|U3ISH1_ANAPP	-0.103249	-3.00593	0.288863	-2.95431	-3.05755	tr	U3ISH1	NUCB2	Nucleobindin 2
tr|U3IYP0|U3IYP0_ANAPP	0.0609317	-3.00078	0.288705	-3.03125	-2.97032	tr	U3IYP0	VPS26A	VPS26, retromer complex component A
tr|U3J8Q3|U3J8Q3_ANAPP	0.0882434	-3.0036	0.288934	-3.04773	-2.95948	tr	U3J8Q3	RCC2	Regulator of chromosome condensation 2
tr|A0A493TE37|A0A493TE37_ANAPP	0.0794469	-3.00266	0.289582	-3.04238	-2.96293	tr	A0A493TE37		Pyruvate dehydrogenase E1 component subunit beta (EC 1.2.4.1)
tr|A0A493U0R0|A0A493U0R0_ANAPP	0.153542	-3.01397	0.289595	-3.09075	-2.9372	tr	A0A493U0R0	MAT2A	S-adenosylmethionine synthase (EC 2.5.1.6)
tr|U3IFY9|U3IFY9_ANAPP	0.0812782	-3.00282	0.28935	-3.04346	-2.96218	tr	U3IFY9	ITGAV	Integrin subunit alpha V
tr|A0A493TLA6|A0A493TLA6_ANAPP	0.0667967	-3.00131	0.290022	-3.03471	-2.96791	tr	A0A493TLA6	NMT2	Glycylpeptide N-tetradecanoyltransferase (EC 2.3.1.97)
tr|U3I942|U3I942_ANAPP	-0.0603787	-3.00075	0.290268	-2.97056	-3.03094	tr	U3I942	DRG1	Developmentally regulated GTP binding protein 1
tr|U3IDF5|U3IDF5_ANAPP	-0.146795	-3.01365	0.290537	-2.94025	-3.08704	tr	U3IDF5	LOC101797313	Uncharacterized protein
tr|U3IKQ2|U3IKQ2_ANAPP	-0.105387	-3.00602	0.290018	-2.95332	-3.05871	tr	U3IKQ2	OLA1	Obg-like ATPase 1
tr|U3IRJ6|U3IRJ6_ANAPP	0.117491	-3.00774	0.290555	-3.06649	-2.949	tr	U3IRJ6	LOC101793255 SUPT16H	SPT16 homolog, facilitates chromatin remodeling subunit
tr|U3J546|U3J546_ANAPP	-0.0720472	-3.00181	0.290962	-2.96579	-3.03784	tr	U3J546	EIF2B1	Eukaryotic translation initiation factor 2B subunit alpha
tr|A0A493TQB6|A0A493TQB6_ANAPP	0.0870486	-3.00353	0.291421	-3.04705	-2.96001	tr	A0A493TQB6		UN_NPL4 domain-containing protein
tr|U3IQU9|U3IQU9_ANAPP	-0.137937	-3.01173	0.291392	-2.94276	-3.0807	tr	U3IQU9	ACSL3	Acyl-CoA synthetase long chain family member 3
tr|U3J138|U3J138_ANAPP	-0.0640811	-3.00109	0.291878	-2.96905	-3.03314	tr	U3J138	WDR77	WD repeat domain 77
tr|U3IJH6|U3IJH6_ANAPP	0.061576	-3.00088	0.293113	-3.03167	-2.97009	tr	U3IJH6	VPS11	Vacuolar protein sorting-associated protein 11 homolog
tr|U3IKI5|U3IKI5_ANAPP	-0.116206	-3.00773	0.29326	-2.94962	-3.06583	tr	U3IKI5	RDH14	Retinol dehydrogenase 14
tr|U3J2I9|U3J2I9_ANAPP	0.124348	-3.00921	0.293019	-3.07138	-2.94703	tr	U3J2I9	DYNC1LI2	Dynein cytoplasmic 1 light intermediate chain 2
tr|U3J7Z9|U3J7Z9_ANAPP	0.0894495	-3.004	0.293746	-3.04873	-2.95928	tr	U3J7Z9	METAP1	Methionine aminopeptidase (EC 3.4.11.18)
tr|A0A493TR95|A0A493TR95_ANAPP	-0.0950581	-3.00476	0.294774	-2.95723	-3.05229	tr	A0A493TR95	ACOT13	Acyl-CoA thioesterase 13
tr|A0A493TMG0|A0A493TMG0_ANAPP	0.147739	-3.01396	0.295257	-3.08783	-2.94009	tr	A0A493TMG0	VWF	von Willebrand factor
tr|U3IXU3|U3IXU3_ANAPP	-0.120808	-3.00859	0.295077	-2.94818	-3.06899	tr	U3IXU3	OGFOD1	2-oxoglutarate and iron dependent oxygenase domain containing 1
tr|A0A493TVI3|A0A493TVI3_ANAPP	-0.0964662	-3.00481	0.29607	-2.95658	-3.05304	tr	A0A493TVI3		PH domain-containing protein
tr|U3IAJ7|U3IAJ7_ANAPP	0.141406	-3.0132	0.295944	-3.0839	-2.94249	tr	U3IAJ7	HPF1 MFAP3L	Microfibril associated protein 3 like
tr|U3J2P2|U3J2P2_ANAPP	-0.102401	-3.0057	0.295713	-2.9545	-3.0569	tr	U3J2P2	NFKB1	Nuclear factor kappa B subunit 1
tr|U3IDN5|U3IDN5_ANAPP	-0.219083	-3.02803	0.296459	-2.91849	-3.13757	tr	U3IDN5	CDK7	Cyclin dependent kinase 7
tr|A0A493T8U2|A0A493T8U2_ANAPP	-0.0670449	-3.00142	0.296746	-2.96789	-3.03494	tr	A0A493T8U2	CHUK	Conserved helix-loop-helix ubiquitous kinase
tr|U3J4F5|U3J4F5_ANAPP	0.0836575	-3.00325	0.297122	-3.04508	-2.96142	tr	U3J4F5	ARHGAP1	Rho GTPase activating protein 1
tr|U3IFN6|U3IFN6_ANAPP	0.10595	-3.00622	0.297651	-3.0592	-2.95325	tr	U3IFN6	ATRX	ATRX, chromatin remodeler
tr|U3ILF5|U3ILF5_ANAPP	-0.0822217	-3.00306	0.297485	-2.96194	-3.04417	tr	U3ILF5	PGK1	Phosphoglycerate kinase (EC 2.7.2.3)
tr|A0A493TZ32|A0A493TZ32_ANAPP	0.147632	-3.01514	0.298164	-3.08895	-2.94132	tr	A0A493TZ32	NPTN	Neuroplastin
tr|U3I432|U3I432_ANAPP	-0.119096	-3.00859	0.29811	-2.94904	-3.06814	tr	U3I432	CPS1	Carbamoyl-phosphate synthase 1
tr|U3IBU3|U3IBU3_ANAPP	-0.116981	-3.0082	0.298484	-2.9497	-3.06669	tr	U3IBU3	PHB2	Prohibitin 2
tr|U3ILW3|U3ILW3_ANAPP	-0.0883805	-3.00387	0.298501	-2.95968	-3.04806	tr	U3ILW3	AARS	Alanyl-tRNA synthetase
tr|A0A493T2D5|A0A493T2D5_ANAPP	0.0904013	-3.00414	0.299183	-3.04934	-2.95894	tr	A0A493T2D5	PFDN2	Prefoldin subunit 2
tr|U3IIY2|U3IIY2_ANAPP	0.0657614	-3.00136	0.299301	-3.03424	-2.96848	tr	U3IIY2	LARP1	La ribonucleoprotein domain family member 1
tr|U3IQB8|U3IQB8_ANAPP	0.0975908	-3.00506	0.299745	-3.05385	-2.95626	tr	U3IQB8	EPS15L1	Epidermal growth factor receptor pathway substrate 15 like 1
tr|A0A493SWT6|A0A493SWT6_ANAPP	0.0689506	-3.00166	0.300169	-3.03614	-2.96719	tr	A0A493SWT6	PNPLA8	Patatin like phospholipase domain containing 8
tr|U3IHT2|U3IHT2_ANAPP	-0.0806575	-3.00296	0.300147	-2.96263	-3.04329	tr	U3IHT2	TCF25	Transcription factor 25
tr|A0A493TZQ4|A0A493TZQ4_ANAPP	0.162534	-3.01676	0.30125	-3.09803	-2.9355	tr	A0A493TZQ4		H15 domain-containing protein
tr|U3IHG4|U3IHG4_ANAPP	0.072538	-3.00207	0.302196	-3.03834	-2.96581	tr	U3IHG4	TBL2	Transducin beta like 2
tr|U3IYY0|U3IYY0_ANAPP	-0.096895	-3.00503	0.302151	-2.95659	-3.05348	tr	U3IYY0	MAT2B	Methionine adenosyltransferase 2 subunit beta (Methionine adenosyltransferase II beta)
tr|A0A493T0W3|A0A493T0W3_ANAPP	0.0778091	-3.00263	0.302447	-3.04153	-2.96372	tr	A0A493T0W3	CCDC93	Coiled-coil domain containing 93
tr|A0A493TS02|A0A493TS02_ANAPP	0.0891444	-3.004	0.303061	-3.04858	-2.95943	tr	A0A493TS02	PSMD5	Proteasome 26S subunit, non-ATPase 5
tr|U3I7F8|U3I7F8_ANAPP	-0.0784367	-3.0027	0.303033	-2.96349	-3.04192	tr	U3I7F8	MRPL21	Mitochondrial ribosomal protein L21
tr|A0A493TNP8|A0A493TNP8_ANAPP	0.0812288	-3.00308	0.303313	-3.0437	-2.96247	tr	A0A493TNP8	PDE12	Phosphodiesterase 12
tr|A0A493TKP0|A0A493TKP0_ANAPP	0.0856913	-3.00372	0.304249	-3.04657	-2.96088	tr	A0A493TKP0	ARHGAP17	Rho GTPase activating protein 17
tr|A0A493TYB6|A0A493TYB6_ANAPP	-0.080151	-3.00306	0.303565	-2.96298	-3.04313	tr	A0A493TYB6	GFER	Sulfhydryl oxidase (EC 1.8.3.2)
tr|U3I589|U3I589_ANAPP	-0.0559727	-3.00051	0.304474	-2.97253	-3.0285	tr	U3I589	WARS	Tryptophanyl-tRNA synthetase
tr|U3IGJ7|U3IGJ7_ANAPP	-0.102793	-3.00635	0.30406	-2.95495	-3.05775	tr	U3IGJ7	LACTB2	Lactamase beta 2
tr|U3IN22|U3IN22_ANAPP	-0.083181	-3.00336	0.304482	-2.96177	-3.04495	tr	U3IN22	NUP155	Nucleoporin 155
tr|U3ITC1|U3ITC1_ANAPP	0.0759152	-3.00249	0.304031	-3.04045	-2.96453	tr	U3ITC1	STT3B	STT3B, catalytic subunit of the oligosaccharyltransferase complex
tr|A0A493SVU9|A0A493SVU9_ANAPP	-0.0833281	-3.0035	0.305941	-2.96183	-3.04516	tr	A0A493SVU9	MAP2K3	Mitogen-activated protein kinase kinase 3
tr|A0A493TGU7|A0A493TGU7_ANAPP	0.0655887	-3.00141	0.305815	-3.0342	-2.96861	tr	A0A493TGU7	RAB5C	RAB5C, member RAS oncogene family
tr|A0A493TPJ6|A0A493TPJ6_ANAPP	0.0691427	-3.00172	0.305395	-3.03629	-2.96715	tr	A0A493TPJ6	RAB35	RAB35, member RAS oncogene family
tr|U3IEI1|U3IEI1_ANAPP	-0.0853571	-3.0036	0.305836	-2.96092	-3.04627	tr	U3IEI1	INTS4	Integrator complex subunit 4
tr|U3IEE5|U3IEE5_ANAPP	-0.0565601	-3.00058	0.306146	-2.9723	-3.02886	tr	U3IEE5	ZC3H15	Zinc finger CCCH-type containing 15
tr|U3IL63|U3IL63_ANAPP	0.0880088	-3.00391	0.306615	-3.04791	-2.9599	tr	U3IL63	ENGASE	Glyco_hydro_85 domain-containing protein
tr|A0A493SWM5|A0A493SWM5_ANAPP	-0.149825	-3.01448	0.30708	-2.93957	-3.08939	tr	A0A493SWM5		Uncharacterized protein
tr|U3ISQ0|U3ISQ0_ANAPP	0.184359	-3.02599	0.307034	-3.11817	-2.93381	tr	U3ISQ0	MTHFD1L	Methylenetetrahydrofolate dehydrogenase (NADP+ dependent) 1 like
tr|U3IKZ8|U3IKZ8_ANAPP	0.0828124	-3.00337	0.308157	-3.04478	-2.96197	tr	U3IKZ8	HSPA4L	Heat shock protein family A (Hsp70) member 4 like
tr|U3J8Y5|U3J8Y5_ANAPP	0.0692245	-3.00177	0.308068	-3.03639	-2.96716	tr	U3J8Y5	LOC101803251 CDC45	Cell division cycle 45
tr|A0A493TSM7|A0A493TSM7_ANAPP	0.147029	-3.0155	0.308907	-3.08901	-2.94198	tr	A0A493TSM7	ARPC5	Actin-related protein 2/3 complex subunit 5
tr|U3IXP4|U3IXP4_ANAPP	0.0634613	-3.00124	0.308807	-3.03297	-2.96951	tr	U3IXP4	SNRPD1	Small nuclear ribonucleoprotein Sm D1 (snRNP core protein D1)
tr|U3J2L7|U3J2L7_ANAPP	0.0802375	-3.00307	0.309406	-3.04319	-2.96295	tr	U3J2L7	COPA	Coatomer protein complex subunit alpha
tr|U3I5C6|U3I5C6_ANAPP	0.0634769	-3.00123	0.309663	-3.03297	-2.96949	tr	U3I5C6	CTNNBL1	Catenin beta like 1
tr|A0A493T1E6|A0A493T1E6_ANAPP	-0.120584	-3.00942	0.311167	-2.94913	-3.06971	tr	A0A493T1E6		Uncharacterized protein
tr|A0A493TTG2|A0A493TTG2_ANAPP	0.166935	-3.01813	0.31136	-3.1016	-2.93466	tr	A0A493TTG2		DAO domain-containing protein
tr|A0A493U212|A0A493U212_ANAPP	0.0590059	-3.00084	0.311223	-3.03034	-2.97134	tr	A0A493U212		Uncharacterized protein
tr|U3J5D8|U3J5D8_ANAPP	0.066156	-3.00151	0.31096	-3.03458	-2.96843	tr	U3J5D8	PPP2CA	Serine/threonine-protein phosphatase (EC 3.1.3.16)
tr|U3IDB4|U3IDB4_ANAPP	0.0873081	-3.00401	0.311936	-3.04766	-2.96036	tr	U3IDB4	RASA1	RAS p21 protein activator 1
tr|U3J3R1|U3J3R1_ANAPP	-0.0807633	-3.00315	0.311934	-2.96277	-3.04354	tr	U3J3R1	NDUFS4	NADH:ubiquinone oxidoreductase subunit S4
tr|U3J5I9|U3J5I9_ANAPP	-0.0607006	-3.00102	0.312172	-2.97067	-3.03137	tr	U3J5I9	UBE2NL	UBIQUITIN_CONJUGAT_2 domain-containing protein
tr|U3I1F6|U3I1F6_ANAPP	0.101491	-3.00631	0.31329	-3.05705	-2.95556	tr	U3I1F6	DNAJA4	DnaJ heat shock protein family (Hsp40) member A4
tr|U3I9B9|U3I9B9_ANAPP	-0.0574894	-3.00074	0.312821	-2.97199	-3.02948	tr	U3I9B9	RAB7A	RAB7A, member RAS oncogene family
tr|U3IEL6|U3IEL6_ANAPP	0.107488	-3.00705	0.313009	-3.06079	-2.95331	tr	U3IEL6	STOM	Stomatin
tr|U3IJI3|U3IJI3_ANAPP	-0.0856469	-3.00391	0.313317	-2.96108	-3.04673	tr	U3IJI3	SUGT1	SGT1 homolog, MIS12 kinetochore complex assembly cochaperone
tr|U3J0J5|U3J0J5_ANAPP	0.112373	-3.00778	0.313215	-3.06397	-2.95159	tr	U3J0J5	PALMD	Palmdelphin
tr|U3J7Y9|U3J7Y9_ANAPP	0.0670695	-3.00164	0.313446	-3.03517	-2.9681	tr	U3J7Y9	RPSA	40S ribosomal protein SA (37 kDa laminin receptor precursor) (37LRP) (37/67 kDa laminin receptor) (LRP/LR) (67 kDa laminin receptor) (67LR) (Laminin receptor 1) (LamR) (Laminin-binding protein precursor p40) (LBP/p40)
tr|U3IKC7|U3IKC7_ANAPP	0.0762339	-3.00267	0.313974	-3.04079	-2.96455	tr	U3IKC7	PSMC3	Proteasome 26S subunit, ATPase 3
tr|U3J840|U3J840_ANAPP	0.0938327	-3.00476	0.313903	-3.05168	-2.95785	tr	U3J840	RPL6	60S ribosomal protein L6
tr|U3IBT6|U3IBT6_ANAPP	0.0713592	-3.00213	0.314803	-3.03781	-2.96645	tr	U3IBT6	HSPH1	Heat shock protein family H (Hsp110) member 1
tr|U3IQ96|U3IQ96_ANAPP	0.065857	-3.00153	0.315114	-3.03446	-2.96861	tr	U3IQ96	PPIE	Peptidylprolyl isomerase E
tr|A0A493T8W4|A0A493T8W4_ANAPP	-0.0962484	-3.00535	0.315436	-2.95723	-3.05348	tr	A0A493T8W4		Uncharacterized protein
tr|A0A493T8K7|A0A493T8K7_ANAPP	0.227276	-3.03638	0.316141	-3.15002	-2.92274	tr	A0A493T8K7	C18orf32	Chromosome 18 open reading frame 32
tr|A0A493TH51|A0A493TH51_ANAPP	0.0945867	-3.00514	0.316307	-3.05244	-2.95785	tr	A0A493TH51		Uncharacterized protein
tr|U3IR90|U3IR90_ANAPP	-0.149915	-3.01576	0.316084	-2.9408	-3.09072	tr	U3IR90	SLC2A5	Solute carrier family 2 member 5
tr|U3IWX1|U3IWX1_ANAPP	-0.128751	-3.01115	0.316079	-2.94678	-3.07553	tr	U3IWX1	PHB	Prohibitin
tr|A0A493SY10|A0A493SY10_ANAPP	-0.35458	-3.10012	0.316799	-2.92283	-3.27741	tr	A0A493SY10		Uncharacterized protein
tr|U3IAM4|U3IAM4_ANAPP	-0.120208	-3.00974	0.316707	-2.94963	-3.06984	tr	U3IAM4	NT5DC4	5'-nucleotidase domain containing 4
tr|U3I3A3|U3I3A3_ANAPP	-0.0855703	-3.00384	0.317021	-2.96105	-3.04662	tr	U3I3A3	GALNT2	Polypeptide N-acetylgalactosaminyltransferase (EC 2.4.1.-) (Protein-UDP acetylgalactosaminyltransferase)
tr|A0A493T008|A0A493T008_ANAPP	0.203316	-3.0282	0.319079	-3.12986	-2.92655	tr	A0A493T008		Aldehyde dehydrogenase
tr|A0A493T856|A0A493T856_ANAPP	0.323568	-3.08007	0.319198	-3.24185	-2.91828	tr	A0A493T856	OASL	2'-5'-oligoadenylate synthetase like
tr|U3I5B0|U3I5B0_ANAPP	0.0666077	-3.00165	0.318678	-3.03495	-2.96834	tr	U3I5B0	A1CF	APOBEC1 complementation factor
tr|U3IEV3|U3IEV3_ANAPP	0.101445	-3.00632	0.318878	-3.05704	-2.9556	tr	U3IEV3	LYN	Tyrosine-protein kinase (EC 2.7.10.2)
tr|U3IK65|U3IK65_ANAPP	-0.104449	-3.0068	0.318546	-2.95458	-3.05903	tr	U3IK65	BCAP29	B cell receptor associated protein 29
tr|U3J628|U3J628_ANAPP	0.147533	-3.01541	0.319248	-3.08917	-2.94164	tr	U3J628	GANC	Gal_mutarotas_2 domain-containing protein
tr|U3I3I1|U3I3I1_ANAPP	0.0546968	-3.00055	0.320252	-3.0279	-2.9732	tr	U3I3I1	SENP8	SUMO peptidase family member, NEDD8 specific
tr|U3I9J3|U3I9J3_ANAPP	0.0574631	-3.00079	0.320257	-3.02952	-2.97206	tr	U3I9J3	BTF3L4	Transcription factor BTF3
tr|U3INQ3|U3INQ3_ANAPP	0.0681475	-3.00187	0.320258	-3.03595	-2.9678	tr	U3INQ3	UBE4B	Ubiquitination factor E4B
tr|U3IZY1|U3IZY1_ANAPP	-0.152164	-3.01555	0.320431	-2.93947	-3.09163	tr	U3IZY1	ALDH7A1	Aldehyde dehydrogenase 7 family member A1
tr|A0A493T5P7|A0A493T5P7_ANAPP	0.255808	-3.05196	0.320676	-3.17986	-2.92405	tr	A0A493T5P7		Uncharacterized protein
tr|A0A493TZG0|A0A493TZG0_ANAPP	0.0719458	-3.0023	0.321149	-3.03827	-2.96633	tr	A0A493TZG0	THNSL2	Threonine synthase like 2
tr|U3ICR6|U3ICR6_ANAPP	-0.0953994	-3.00548	0.321047	-2.95778	-3.05318	tr	U3ICR6	MIF	Macrophage migration inhibitory factor
tr|U3IDV3|U3IDV3_ANAPP	-0.0787796	-3.00313	0.321499	-2.96374	-3.04252	tr	U3IDV3	SNTB1	Syntrophin beta 1
tr|A0A493TB72|A0A493TB72_ANAPP	-0.0858524	-3.00399	0.321805	-2.96107	-3.04692	tr	A0A493TB72		Uncharacterized protein
tr|U3I6X9|U3I6X9_ANAPP	-0.0871538	-3.00434	0.321909	-2.96076	-3.04791	tr	U3I6X9	UFD1	Ubiquitin recognition factor in ER associated degradation 1
tr|U3IIT7|U3IIT7_ANAPP	0.0809384	-3.00337	0.322544	-3.04384	-2.96291	tr	U3IIT7	ATP6V0D1	V-type proton ATPase subunit
tr|U3J1L1|U3J1L1_ANAPP	-0.0856488	-3.00402	0.322733	-2.9612	-3.04684	tr	U3J1L1	GAPDH TAPBPL	Glyceraldehyde-3-phosphate dehydrogenase (EC 1.2.1.12)
tr|A0A493TAU8|A0A493TAU8_ANAPP	-0.0747854	-3.00268	0.323244	-2.96529	-3.04007	tr	A0A493TAU8		Uncharacterized protein
tr|U3I9T9|U3I9T9_ANAPP	-0.0764061	-3.00288	0.3231	-2.96467	-3.04108	tr	U3I9T9	SSR1	Signal sequence receptor subunit 1
tr|A0A493SY85|A0A493SY85_ANAPP	-0.108146	-3.00786	0.323806	-2.95379	-3.06193	tr	A0A493SY85		Uncharacterized protein
tr|U3IE51|U3IE51_ANAPP	-0.0796742	-3.00321	0.324423	-2.96338	-3.04305	tr	U3IE51	ZC3H7B	Zinc finger CCCH-type containing 7B
tr|U3IP54|U3IP54_ANAPP	-0.0997835	-3.00622	0.324455	-2.95633	-3.05611	tr	U3IP54	PEF1	Penta-EF-hand domain containing 1
tr|A0A493T5S7|A0A493T5S7_ANAPP	-0.0753958	-3.00278	0.326146	-2.96508	-3.04048	tr	A0A493T5S7	KYAT3	Kynurenine aminotransferase 3
tr|A0A493TCS3|A0A493TCS3_ANAPP	0.162091	-3.01916	0.325978	-3.10021	-2.93812	tr	A0A493TCS3	PLEKHA7	Pleckstrin homology domain containing A7
tr|U3I3S3|U3I3S3_ANAPP	-0.0774982	-3.00296	0.326158	-2.96421	-3.04171	tr	U3I3S3	LOC101800696	Phospholipid-transporting ATPase (EC 7.6.2.1)
tr|U3I8R6|U3I8R6_ANAPP	-0.108141	-3.0077	0.326322	-2.95363	-3.06177	tr	U3I8R6	SPG7	SPG7, paraplegin matrix AAA peptidase subunit
tr|U3IRL0|U3IRL0_ANAPP	0.0652205	-3.0016	0.32542	-3.03421	-2.96899	tr	U3IRL0	HNRNPM	Heterogeneous nuclear ribonucleoprotein M
tr|U3IUZ4|U3IUZ4_ANAPP	-0.0620961	-3.00129	0.326351	-2.97024	-3.03234	tr	U3IUZ4	EIF2B3	Uncharacterized protein
tr|U3J1D6|U3J1D6_ANAPP	0.0551446	-3.00063	0.325489	-3.02821	-2.97306	tr	U3J1D6	PAM16	Presequence translocase associated motor 16
tr|U3J5X3|U3J5X3_ANAPP	-0.10786	-3.00736	0.325858	-2.95343	-3.06129	tr	U3J5X3	SDHB	Succinate dehydrogenase complex iron sulfur subunit B
tr|U3IBH9|U3IBH9_ANAPP	0.095794	-3.00583	0.326789	-3.05373	-2.95793	tr	U3IBH9	F13A1	Coagulation factor XIII A chain
tr|U3IJ67|U3IJ67_ANAPP	0.0701019	-3.00215	0.3268	-3.0372	-2.9671	tr	U3IJ67	ATAD3A	ATPase family, AAA domain containing 3A
tr|U3IXH5|U3IXH5_ANAPP	0.258183	-3.05263	0.327161	-3.18172	-2.92354	tr	U3IXH5	UGDH	UDP-glucose 6-dehydrogenase (EC 1.1.1.22)
tr|A0A493T6L2|A0A493T6L2_ANAPP	0.10308	-3.00711	0.327904	-3.05865	-2.95557	tr	A0A493T6L2	DHRS7B	Dehydrogenase/reductase 7B
tr|A0A493T9N4|A0A493T9N4_ANAPP	0.0907436	-3.00493	0.328491	-3.0503	-2.95956	tr	A0A493T9N4	CHCHD3	MICOS complex subunit
tr|A0A493TF40|A0A493TF40_ANAPP	0.160116	-3.02007	0.328746	-3.10013	-2.94001	tr	A0A493TF40		Ig-like domain-containing protein
tr|A0A493TFF8|A0A493TFF8_ANAPP	-0.116479	-3.00923	0.329579	-2.95099	-3.06747	tr	A0A493TFF8	ERO1A	Endoplasmic reticulum oxidoreductase 1 alpha
tr|A0A493TI15|A0A493TI15_ANAPP	0.0824097	-3.0037	0.328237	-3.0449	-2.96249	tr	A0A493TI15	TIMMDC1	Translocase of inner mitochondrial membrane domain containing 1
tr|U3I695|U3I695_ANAPP	0.111084	-3.008	0.328955	-3.06354	-2.95246	tr	U3I695	STK10	Serine/threonine kinase 10
tr|U3IC77|U3IC77_ANAPP	-0.18135	-3.02462	0.329055	-2.93394	-3.11529	tr	U3IC77	DNAJB6	DnaJ heat shock protein family (Hsp40) member B6
tr|U3IGQ6|U3IGQ6_ANAPP	-0.094173	-3.00538	0.329652	-2.95829	-3.05247	tr	U3IGQ6	DIABLO	Uncharacterized protein
tr|U3ING0|U3ING0_ANAPP	0.0631395	-3.00143	0.329513	-3.033	-2.96986	tr	U3ING0	SF3A1	Splicing factor 3a subunit 1
tr|U3ISS0|U3ISS0_ANAPP	-0.130196	-3.01213	0.328155	-2.94703	-3.07722	tr	U3ISS0	LSS	Terpene cyclase/mutase family member (EC 5.4.99.-)
tr|U3IWI5|U3IWI5_ANAPP	0.135733	-3.01294	0.329581	-3.0808	-2.94507	tr	U3IWI5	ASRGL1	Asparaginase like 1
tr|U3J126|U3J126_ANAPP	-0.0641103	-3.00158	0.329821	-2.96952	-3.03363	tr	U3J126	MRPS35	Mitochondrial ribosomal protein S35
tr|U3J524|U3J524_ANAPP	-0.136325	-3.01291	0.32813	-2.94475	-3.08108	tr	U3J524	WBP11	Uncharacterized protein
tr|A0A493SWX0|A0A493SWX0_ANAPP	-0.072734	-3.00254	0.33025	-2.96617	-3.03891	tr	A0A493SWX0		SH3 domain-containing protein
tr|A0A493T9B0|A0A493T9B0_ANAPP	-0.0959991	-3.00583	0.330884	-2.95783	-3.05383	tr	A0A493T9B0		Creatinase_N domain-containing protein
tr|U3IV43|U3IV43_ANAPP	0.0817596	-3.00376	0.331003	-3.04464	-2.96288	tr	U3IV43	DHX57	DExH-box helicase 57
tr|U3IQH4|U3IQH4_ANAPP	-0.0742704	-3.00272	0.331557	-2.96558	-3.03985	tr	U3IQH4	PCMT1	Protein-L-isoaspartate O-methyltransferase (EC 2.1.1.77)
tr|A0A493TA99|A0A493TA99_ANAPP	0.0836179	-3.00403	0.332119	-3.04584	-2.96223	tr	A0A493TA99	DNTTIP2	Deoxynucleotidyltransferase terminal interacting protein 2
tr|U3J9G5|U3J9G5_ANAPP	0.078654	-3.00324	0.331959	-3.04257	-2.96391	tr	U3J9G5	GLG1	Uncharacterized protein
tr|A0A493TBF1|A0A493TBF1_ANAPP	0.155802	-3.01781	0.333039	-3.09571	-2.93991	tr	A0A493TBF1	GAMT	Guanidinoacetate N-methyltransferase
tr|A0A493TJB2|A0A493TJB2_ANAPP	0.0780865	-3.00326	0.332918	-3.0423	-2.96422	tr	A0A493TJB2	RCC1	Regulator of chromosome condensation 1
tr|U3J0G1|U3J0G1_ANAPP	-0.0774116	-3.00317	0.332969	-2.96446	-3.04188	tr	U3J0G1	CCT2	Chaperonin containing TCP1 subunit 2
tr|A0A493T6U7|A0A493T6U7_ANAPP	0.165693	-3.0221	0.333494	-3.10495	-2.93926	tr	A0A493T6U7	LUM	Lumican
tr|U3J2V4|U3J2V4_ANAPP	0.142945	-3.01523	0.333512	-3.08671	-2.94376	tr	U3J2V4	DCN	Decorin (Bone proteoglycan II)
tr|U3ILX8|U3ILX8_ANAPP	0.11173	-3.00854	0.333968	-3.0644	-2.95267	tr	U3ILX8	MYBBP1A	MYB binding protein 1a
tr|U3ICR9|U3ICR9_ANAPP	0.0659381	-3.00182	0.334391	-3.03479	-2.96885	tr	U3ICR9	KIF13B	Kinesin family member 13B
tr|U3IHZ4|U3IHZ4_ANAPP	-0.0810838	-3.00372	0.334297	-2.96317	-3.04426	tr	U3IHZ4	MYO19	Myosin XIX
tr|U3IUG6|U3IUG6_ANAPP	-0.102344	-3.00692	0.334993	-2.95575	-3.05809	tr	U3IUG6	MRPL3	Mitochondrial ribosomal protein L3
tr|A0A493ST00|A0A493ST00_ANAPP	-0.13844	-3.01433	0.335646	-2.94511	-3.08355	tr	A0A493ST00	AMT	Aminomethyltransferase (EC 2.1.2.10) (Glycine cleavage system T protein)
tr|U3IF19|U3IF19_ANAPP	-0.0706155	-3.00242	0.335747	-2.96711	-3.03772	tr	U3IF19	EIF3M	Eukaryotic translation initiation factor 3 subunit M (eIF3m)
tr|U3IIX3|U3IIX3_ANAPP	-0.0617623	-3.0014	0.336082	-2.97052	-3.03229	tr	U3IIX3	GDI2	Rab GDP dissociation inhibitor
tr|U3IN62|U3IN62_ANAPP	-0.0716822	-3.00251	0.335975	-2.96667	-3.03835	tr	U3IN62	LRPPRC	Uncharacterized protein
tr|U3J428|U3J428_ANAPP	-0.0938116	-3.00547	0.3358	-2.95856	-3.05237	tr	U3J428	PRUNE1	Prune exopolyphosphatase 1
tr|A0A493TP59|A0A493TP59_ANAPP	-0.271467	-3.06077	0.336277	-2.92503	-3.1965	tr	A0A493TP59		Uncharacterized protein
tr|U3IXP7|U3IXP7_ANAPP	-0.0612512	-3.00135	0.337186	-2.97073	-3.03198	tr	U3IXP7	HRAS	HRas proto-oncogene, GTPase
tr|U3IP37|U3IP37_ANAPP	-0.109064	-3.00836	0.337528	-2.95383	-3.06289	tr	U3IP37	AIFM1	Apoptosis inducing factor mitochondria associated 1
tr|A0A493SVD9|A0A493SVD9_ANAPP	-0.0912329	-3.00541	0.337869	-2.95979	-3.05102	tr	A0A493SVD9	TUBA4B	Tubulin alpha chain
tr|A0A493TLZ2|A0A493TLZ2_ANAPP	0.0845244	-3.00426	0.338369	-3.04652	-2.962	tr	A0A493TLZ2	MAPRE2	Microtubule associated protein RP/EB family member 2
tr|U3ILQ7|U3ILQ7_ANAPP	0.0849216	-3.00415	0.339075	-3.04661	-2.96169	tr	U3ILQ7	TOP1	DNA topoisomerase I (EC 5.6.2.2) (DNA topoisomerase 1)
tr|U3I6S1|U3I6S1_ANAPP	0.121538	-3.01012	0.339678	-3.07089	-2.94935	tr	U3I6S1	HADHB	Hydroxyacyl-CoA dehydrogenase trifunctional multienzyme complex subunit beta
tr|U3IHD5|U3IHD5_ANAPP	0.112315	-3.00892	0.339589	-3.06507	-2.95276	tr	U3IHD5	NUDT6	Nudix hydrolase 6
tr|A0A493SUU9|A0A493SUU9_ANAPP	-0.072478	-3.00268	0.340945	-2.96644	-3.03892	tr	A0A493SUU9	ATG5	Autophagy protein 5
tr|A0A493T434|A0A493T434_ANAPP	0.0737296	-3.00282	0.341276	-3.03969	-2.96596	tr	A0A493T434		Uncharacterized protein
tr|A0A493TXB6|A0A493TXB6_ANAPP	0.0707553	-3.00245	0.34126	-3.03782	-2.96707	tr	A0A493TXB6	ESRP2	Epithelial splicing regulatory protein 2
tr|U3IRY3|U3IRY3_ANAPP	-0.0955683	-3.006	0.342451	-2.95822	-3.05379	tr	U3IRY3	APOH	Apolipoprotein H
tr|A0A493SSM8|A0A493SSM8_ANAPP	0.0692455	-3.0023	0.34405	-3.03692	-2.96767	tr	A0A493SSM8	RRAS2	RAS related 2
tr|A0A493T171|A0A493T171_ANAPP	-0.0538492	-3.0007	0.343766	-2.97377	-3.02762	tr	A0A493T171	MRPS14	Mitochondrial ribosomal protein S14
tr|U3IXE0|U3IXE0_ANAPP	0.123231	-3.01117	0.343433	-3.07278	-2.94955	tr	U3IXE0	TDO2	Tryptophan 2,3-dioxygenase (TDO) (EC 1.13.11.11) (Tryptamin 2,3-dioxygenase) (Tryptophan oxygenase) (TO) (TRPO) (Tryptophan pyrrolase) (Tryptophanase)
tr|U3J130|U3J130_ANAPP	0.101903	-3.00713	0.343961	-3.05808	-2.95618	tr	U3J130	CALCOCO2	Uncharacterized protein
tr|U3J2X4|U3J2X4_ANAPP	-0.0934316	-3.00577	0.344042	-2.95905	-3.05248	tr	U3J2X4	KMO	Kynurenine 3-monooxygenase
tr|A0A493SYF2|A0A493SYF2_ANAPP	0.0624467	-3.00157	0.344805	-3.0328	-2.97035	tr	A0A493SYF2	MLYCD	Malonyl-CoA decarboxylase
tr|U3I5K2|U3I5K2_ANAPP	-0.152894	-3.01872	0.344964	-2.94228	-3.09517	tr	U3I5K2	APMAP	Adipocyte plasma membrane associated protein
tr|A0A493T8X3|A0A493T8X3_ANAPP	-0.0541892	-3.00075	0.345362	-2.97365	-3.02784	tr	A0A493T8X3		Serine/threonine-protein phosphatase (EC 3.1.3.16)
tr|A0A493T949|A0A493T949_ANAPP	0.0659905	-3.00197	0.345182	-3.03496	-2.96897	tr	A0A493T949	SEC61B	Protein transport protein Sec61 subunit beta
tr|U3IQZ7|U3IQZ7_ANAPP	-0.0705462	-3.00256	0.345785	-2.96729	-3.03784	tr	U3IQZ7	ERLEC1	Endoplasmic reticulum lectin 1
tr|U3IN01|U3IN01_ANAPP	-0.0685481	-3.0023	0.346693	-2.96803	-3.03658	tr	U3IN01	DYNC1LI1	Dynein cytoplasmic 1 light intermediate chain 1
tr|A0A493TAX2|A0A493TAX2_ANAPP	-0.0757459	-3.00326	0.34695	-2.96538	-3.04113	tr	A0A493TAX2		Uncharacterized protein
tr|U3I9U1|U3I9U1_ANAPP	0.105101	-3.00787	0.347468	-3.06042	-2.95532	tr	U3I9U1	SEC23B	Protein transport protein SEC23
tr|U3ICI6|U3ICI6_ANAPP	-0.0813251	-3.00396	0.347517	-2.9633	-3.04463	tr	U3ICI6	RINT1	RAD50 interactor 1
tr|A0A493TMC6|A0A493TMC6_ANAPP	0.0735648	-3.00289	0.348045	-3.03967	-2.9661	tr	A0A493TMC6	TCERG1	Transcription elongation regulator 1
tr|A0A493T4R3|A0A493T4R3_ANAPP	0.0703169	-3.00251	0.348747	-3.03767	-2.96735	tr	A0A493T4R3	USP25	Ubiquitin carboxyl-terminal hydrolase (EC 3.4.19.12)
tr|A0A493TZN6|A0A493TZN6_ANAPP	0.0738017	-3.00307	0.348845	-3.03997	-2.96617	tr	A0A493TZN6	GALNS	Galactosamine (N-acetyl)-6-sulfatase
tr|U3IRS3|U3IRS3_ANAPP	-0.0700937	-3.00253	0.348491	-2.96749	-3.03758	tr	U3IRS3	ZW10	Zw10 kinetochore protein
tr|A0A493SYT7|A0A493SYT7_ANAPP	-0.0541762	-3.00079	0.349587	-2.9737	-3.02787	tr	A0A493SYT7	POLDIP2	DNA polymerase delta interacting protein 2
tr|U3J3U3|U3J3U3_ANAPP	-0.0978626	-3.00659	0.349413	-2.95766	-3.05553	tr	U3J3U3	LOC101794401	Uncharacterized protein
tr|A0A493TH22|A0A493TH22_ANAPP	0.108539	-3.00855	0.350181	-3.06282	-2.95428	tr	A0A493TH22	EIF3G EIF3S4	Eukaryotic translation initiation factor 3 subunit G (eIF3g) (Eukaryotic translation initiation factor 3 RNA-binding subunit) (eIF-3 RNA-binding subunit) (Eukaryotic translation initiation factor 3 subunit 4)
tr|A0A493SZI3|A0A493SZI3_ANAPP	-0.074423	-3.00311	0.350779	-2.9659	-3.04032	tr	A0A493SZI3	DYNLT3	Dynein light chain Tctex-type 3
tr|A0A493TTM6|A0A493TTM6_ANAPP	0.102941	-3.00723	0.350605	-3.0587	-2.95575	tr	A0A493TTM6	DNAJC5	DnaJ heat shock protein family (Hsp40) member C5
tr|U3IZC4|U3IZC4_ANAPP	-0.0559618	-3.00099	0.350897	-2.97301	-3.02897	tr	U3IZC4	GLRX3	Glutaredoxin 3
tr|U3J1C9|U3J1C9_ANAPP	0.0837255	-3.00442	0.351053	-3.04629	-2.96256	tr	U3J1C9	PITRM1	Pitrilysin metallopeptidase 1
tr|A0A493T516|A0A493T516_ANAPP	0.125022	-3.01278	0.351707	-3.07529	-2.95027	tr	A0A493T516	GIT1	GIT ArfGAP 1
tr|A0A493TMD4|A0A493TMD4_ANAPP	0.109437	-3.00878	0.351322	-3.0635	-2.95406	tr	A0A493TMD4	ENPEP	Aminopeptidase (EC 3.4.11.-)
tr|U3IZM5|U3IZM5_ANAPP	0.0592923	-3.00131	0.351495	-3.03096	-2.97167	tr	U3IZM5	SNRPB2	Small nuclear ribonucleoprotein polypeptide B2
tr|U3J0Q0|U3J0Q0_ANAPP	0.0885685	-3.00516	0.351849	-3.04944	-2.96087	tr	U3J0Q0	ACBD3	Acyl-CoA binding domain containing 3
tr|A0A493TZ20|A0A493TZ20_ANAPP	-0.0658838	-3.0021	0.352263	-2.96915	-3.03504	tr	A0A493TZ20	NNT	Nicotinamide nucleotide transhydrogenase
tr|U3IUE0|U3IUE0_ANAPP	-0.146717	-3.01777	0.352462	-2.94441	-3.09113	tr	U3IUE0	GLA	Alpha-galactosidase (EC 3.2.1.-)
tr|U3IN88|U3IN88_ANAPP	-0.0573502	-3.00115	0.352751	-2.97247	-3.02982	tr	U3IN88	ALG5	ALG5, dolichyl-phosphate beta-glucosyltransferase
tr|A0A493THF2|A0A493THF2_ANAPP	-0.225089	-3.04214	0.353129	-2.9296	-3.15469	tr	A0A493THF2	ATP5PF	ATP synthase-coupling factor 6, mitochondrial (ATPase subunit F6)
tr|A0A493TT57|A0A493TT57_ANAPP	-0.207402	-3.03946	0.354422	-2.93576	-3.14316	tr	A0A493TT57		Methyltransf_11 domain-containing protein
tr|A0A493TK36|A0A493TK36_ANAPP	-0.0696636	-3.00262	0.355449	-2.96779	-3.03745	tr	A0A493TK36	HSD17B12	Hydroxysteroid 17-beta dehydrogenase 12
tr|A0A493TUX8|A0A493TUX8_ANAPP	0.138739	-3.01498	0.355357	-3.08435	-2.94561	tr	A0A493TUX8	SLC25A25	Solute carrier family 25 member 25
tr|A0A493U3R4|A0A493U3R4_ANAPP	0.0677736	-3.00236	0.355189	-3.03624	-2.96847	tr	A0A493U3R4	OGA	O-GlcNAcase
tr|U3IK77|U3IK77_ANAPP	0.0620243	-3.00169	0.354968	-3.03271	-2.97068	tr	U3IK77	SCLY	Selenocysteine lyase
tr|U3IRU6|U3IRU6_ANAPP	-0.0911405	-3.00583	0.355741	-2.96026	-3.0514	tr	U3IRU6	SEC63	SEC63 homolog, protein translocation regulator
tr|A0A493TA60|A0A493TA60_ANAPP	0.108312	-3.00912	0.356638	-3.06328	-2.95497	tr	A0A493TA60	MTX3	Metaxin 3
tr|A0A493TCU0|A0A493TCU0_ANAPP	-0.195228	-3.03474	0.356611	-2.93713	-3.13235	tr	A0A493TCU0		Ig-like domain-containing protein
tr|U3INM6|U3INM6_ANAPP	0.0790847	-3.00399	0.356543	-3.04353	-2.96445	tr	U3INM6	RAD21	RAD21 cohesin complex component
tr|U3IZP8|U3IZP8_ANAPP	-0.284658	-3.08055	0.356331	-2.93822	-3.22288	tr	U3IZP8	LOC101791842	Uncharacterized protein
tr|U3I8S0|U3I8S0_ANAPP	-0.10088	-3.00747	0.358012	-2.95703	-3.05791	tr	U3I8S0	LOC101791669	tRNA_SAD domain-containing protein
tr|U3IYV2|U3IYV2_ANAPP	-0.144595	-3.01854	0.35784	-2.94624	-3.09084	tr	U3IYV2	GALM	Aldose 1-epimerase (EC 5.1.3.3) (Galactose mutarotase)
tr|U3IZ27|U3IZ27_ANAPP	-0.0639313	-3.00199	0.357714	-2.97002	-3.03395	tr	U3IZ27	PDS5A	PDS5 cohesin associated factor A
tr|U3J928|U3J928_ANAPP	-0.0897018	-3.00556	0.35796	-2.96071	-3.05041	tr	U3J928	ACOX1	Acyl-coenzyme A oxidase
tr|U3ITH4|U3ITH4_ANAPP	0.0990116	-3.00708	0.358521	-3.05659	-2.95758	tr	U3ITH4	VWA8	von Willebrand factor A domain containing 8
tr|U3ITS8|U3ITS8_ANAPP	0.106097	-3.00832	0.359796	-3.06137	-2.95528	tr	U3ITS8	NUP58	Nucleoporin 58
tr|U3I853|U3I853_ANAPP	-0.0795731	-3.00397	0.360454	-2.96418	-3.04375	tr	U3I853	SHMT2	Serine hydroxymethyltransferase (EC 2.1.2.1)
tr|U3IDB9|U3IDB9_ANAPP	-0.0568619	-3.00119	0.360442	-2.97276	-3.02962	tr	U3IDB9	USP24	Ubiquitin specific peptidase 24
tr|U3IFB0|U3IFB0_ANAPP	-0.152734	-3.02128	0.360792	-2.94491	-3.09764	tr	U3IFB0	DECR1	2,4-dienoyl-CoA reductase 1
tr|U3IRV6|U3IRV6_ANAPP	-0.0624143	-3.00179	0.360525	-2.97058	-3.033	tr	U3IRV6	KPNB1	Karyopherin subunit beta 1
tr|U3J4M5|U3J4M5_ANAPP	0.137957	-3.01562	0.360797	-3.0846	-2.94664	tr	U3J4M5	UTP11	U3 small nucleolar RNA-associated protein 11 (U3 snoRNA-associated protein 11)
tr|U3IVH0|U3IVH0_ANAPP	0.0652476	-3.00212	0.361026	-3.03475	-2.9695	tr	U3IVH0	EIF2S3	Tr-type G domain-containing protein
tr|U3J4I9|U3J4I9_ANAPP	0.107658	-3.00885	0.363169	-3.06268	-2.95502	tr	U3J4I9	AGK	Acylglycerol kinase
tr|U3IXK3|U3IXK3_ANAPP	-0.0841516	-3.00487	0.363426	-2.9628	-3.04695	tr	U3IXK3	EXOG	Exo/endonuclease G
tr|A0A493SX38|A0A493SX38_ANAPP	-0.0532186	-3.00085	0.364163	-2.97424	-3.02746	tr	A0A493SX38		Uncharacterized protein
tr|U3IDG5|U3IDG5_ANAPP	0.0510384	-3.00063	0.363867	-3.02615	-2.97511	tr	U3IDG5	AP1B1 AP2B1	AP complex subunit beta
tr|U3IJT3|U3IJT3_ANAPP	0.0647748	-3.00211	0.364055	-3.03449	-2.96972	tr	U3IJT3	VPS53	VPS53, GARP complex subunit
tr|U3J3E4|U3J3E4_ANAPP	-0.131934	-3.01468	0.364239	-2.94871	-3.08065	tr	U3J3E4	SLC25A10	Solute carrier family 25 member 10
tr|U3IV94|U3IV94_ANAPP	-0.0980648	-3.00717	0.364545	-2.95814	-3.05621	tr	U3IV94	PLOD1	Procollagen-lysine,2-oxoglutarate 5-dioxygenase 1
tr|A0A493ST44|A0A493ST44_ANAPP	-0.0805939	-3.00445	0.364848	-2.96415	-3.04474	tr	A0A493ST44	DHTKD1	Dehydrogenase E1 and transketolase domain containing 1
tr|A0A493TJA0|A0A493TJA0_ANAPP	0.0585083	-3.00141	0.365412	-3.03067	-2.97216	tr	A0A493TJA0	NUP37	Nucleoporin 37
tr|U3I884|U3I884_ANAPP	0.0467942	-3.00025	0.365348	-3.02365	-2.97686	tr	U3I884	RANBP1	RAN binding protein 1
tr|U3I436|U3I436_ANAPP	-0.0687008	-3.00263	0.365651	-2.96828	-3.03698	tr	U3I436	MRPS5	Mitochondrial ribosomal protein S5
tr|U3I700|U3I700_ANAPP	-0.116751	-3.01093	0.366082	-2.95255	-3.0693	tr	U3I700	FMO4	Dimethylaniline monooxygenase [N-oxide-forming] (EC 1.14.13.8)
tr|U3I7N5|U3I7N5_ANAPP	0.139617	-3.017	0.366007	-3.08681	-2.94719	tr	U3I7N5	F7	Coagulation factor VII
tr|A0A493TFW1|A0A493TFW1_ANAPP	0.0781063	-3.00393	0.366344	-3.04298	-2.96488	tr	A0A493TFW1	DLG1	Discs large MAGUK scaffold protein 1
tr|A0A493T357|A0A493T357_ANAPP	-0.130104	-3.0151	0.367199	-2.95005	-3.08015	tr	A0A493T357		Uncharacterized protein
tr|A0A493T3H2|A0A493T3H2_ANAPP	0.0693186	-3.00274	0.367003	-3.0374	-2.96808	tr	A0A493T3H2	DAB2	DAB2, clathrin adaptor protein
tr|U3I786|U3I786_ANAPP	-0.0570072	-3.00128	0.367162	-2.97278	-3.02978	tr	U3I786	RPS27L	40S ribosomal protein S27
tr|U3IXF7|U3IXF7_ANAPP	0.0717661	-3.00309	0.366881	-3.03897	-2.96721	tr	U3IXF7	LONP2	Lon protease homolog 2, peroxisomal (EC 3.4.21.-)
tr|A0A493U4H6|A0A493U4H6_ANAPP	-0.189375	-3.03094	0.367487	-2.93626	-3.12563	tr	A0A493U4H6	RAB32	RAB32, member RAS oncogene family
tr|U3I967|U3I967_ANAPP	-0.0801479	-3.00425	0.368835	-2.96418	-3.04432	tr	U3I967	PXYLP1	2-phosphoxylose phosphatase 1
tr|A0A493STM6|A0A493STM6_ANAPP	-0.10016	-3.00756	0.369683	-2.95748	-3.05764	tr	A0A493STM6	ATXN10	Ataxin 10
tr|U3IHB3|U3IHB3_ANAPP	-0.0605806	-3.00172	0.36978	-2.97143	-3.03201	tr	U3IHB3	RABGAP1	RAB GTPase activating protein 1
tr|U3IX20|U3IX20_ANAPP	-0.0910667	-3.00614	0.370078	-2.96061	-3.05168	tr	U3IX20	DNAJC2	DnaJ heat shock protein family (Hsp40) member C2
tr|U3I350|U3I350_ANAPP	-0.0871082	-3.00549	0.371095	-2.96194	-3.04905	tr	U3I350	DARS	Aspartyl-tRNA synthetase
tr|U3IIQ9|U3IIQ9_ANAPP	-0.0666956	-3.00244	0.371317	-2.9691	-3.03579	tr	U3IIQ9	DPM1	Dolichol-phosphate mannosyltransferase subunit 1 (EC 2.4.1.83)
tr|U3J438|U3J438_ANAPP	-0.0700178	-3.00298	0.371313	-2.96797	-3.03798	tr	U3J438	MRPL19	Mitochondrial ribosomal protein L19
tr|A0A493SXR0|A0A493SXR0_ANAPP	-0.078602	-3.00419	0.37231	-2.96489	-3.04349	tr	A0A493SXR0	FAM173A	Family with sequence similarity 173 member A
tr|A0A493T4F8|A0A493T4F8_ANAPP	0.0890432	-3.00571	0.372311	-3.05023	-2.96119	tr	A0A493T4F8	NDUFAF3	NADH:ubiquinone oxidoreductase complex assembly factor 3
tr|A0A493TXP2|A0A493TXP2_ANAPP	0.22319	-3.05508	0.371736	-3.16667	-2.94348	tr	A0A493TXP2	ATP2B4	Calcium-transporting ATPase (EC 7.2.2.10)
tr|U3J363|U3J363_ANAPP	-0.14891	-3.01904	0.372124	-2.94459	-3.0935	tr	U3J363	SUN2	Fam20C domain-containing protein
tr|A0A493TRM1|A0A493TRM1_ANAPP	0.0724863	-3.00332	0.374291	-3.03956	-2.96708	tr	A0A493TRM1	TPM3	Tropomyosin 3
tr|U3IPL5|U3IPL5_ANAPP	0.0795144	-3.00452	0.374122	-3.04427	-2.96476	tr	U3IPL5	GOLGB1	Golgin B1
tr|A0A493TEQ9|A0A493TEQ9_ANAPP	0.0610551	-3.00185	0.375446	-3.03238	-2.97132	tr	A0A493TEQ9	WDR1	WD repeat domain 1
tr|A0A493SW22|A0A493SW22_ANAPP	0.167538	-3.02496	0.376903	-3.10873	-2.94119	tr	A0A493SW22		GB1/RHD3-type G domain-containing protein
tr|A0A493THQ4|A0A493THQ4_ANAPP	0.0668641	-3.00261	0.376523	-3.03604	-2.96918	tr	A0A493THQ4	EXOSC6	Exosome component 6
tr|U3I7Q9|U3I7Q9_ANAPP	0.137434	-3.01654	0.376846	-3.08526	-2.94782	tr	U3I7Q9	LOC101792912	Uncharacterized protein
tr|U3I8Z4|U3I8Z4_ANAPP	-0.139806	-3.01817	0.376491	-2.94826	-3.08807	tr	U3I8Z4	LOC101805352	Vitellogenin domain-containing protein
tr|U3III1|U3III1_ANAPP	0.223489	-3.04264	0.37621	-3.15439	-2.9309	tr	U3III1	LOC101796694	Uncharacterized protein
tr|U3IK22|U3IK22_ANAPP	-0.0593842	-3.00164	0.375833	-2.97194	-3.03133	tr	U3IK22	DNAL1	Uncharacterized protein
tr|U3J491|U3J491_ANAPP	0.082158	-3.00463	0.376786	-3.04571	-2.96355	tr	U3J491	SRSF6	Serine and arginine rich splicing factor 6
tr|U3IS03|U3IS03_ANAPP	0.0624938	-3.00203	0.377239	-3.03327	-2.97078	tr	U3IS03	TRAPPC9	Trafficking protein particle complex 9
tr|A0A493TM44|A0A493TM44_ANAPP	0.0779213	-3.00429	0.377605	-3.04325	-2.96533	tr	A0A493TM44	LEMD2	LEM domain containing 2
tr|A0A493TBN1|A0A493TBN1_ANAPP	-0.362574	-3.12757	0.379851	-2.94628	-3.30885	tr	A0A493TBN1		B30.2/SPRY domain-containing protein
tr|U3J7V6|U3J7V6_ANAPP	-0.107427	-3.00959	0.379806	-2.95588	-3.0633	tr	U3J7V6	ECHDC1	Ethylmalonyl-CoA decarboxylase 1
tr|U3IBV8|U3IBV8_ANAPP	0.0803644	-3.0047	0.380761	-3.04488	-2.96452	tr	U3IBV8	LOC101794123 GNAQ	G protein subunit alpha q
tr|A0A493U056|A0A493U056_ANAPP	0.062464	-3.00209	0.381259	-3.03332	-2.97086	tr	A0A493U056	TFAM	Transcription factor A, mitochondrial
tr|A0A493SUJ1|A0A493SUJ1_ANAPP	0.0839606	-3.00526	0.382111	-3.04724	-2.96328	tr	A0A493SUJ1		DTC domain-containing protein
tr|U3J5D7|U3J5D7_ANAPP	0.0560662	-3.00136	0.382	-3.0294	-2.97333	tr	U3J5D7	EIF2D	Eukaryotic translation initiation factor 2D
tr|U3IXQ9|U3IXQ9_ANAPP	0.094375	-3.00723	0.382735	-3.05442	-2.96004	tr	U3IXQ9	MAN2C1	Mannosidase alpha class 2C member 1
tr|U3J0R4|U3J0R4_ANAPP	0.0567184	-3.00143	0.382722	-3.02979	-2.97307	tr	U3J0R4	NHLRC2	NHL repeat containing 2
tr|A0A493U1S1|A0A493U1S1_ANAPP	0.128412	-3.01494	0.383595	-3.07914	-2.95073	tr	A0A493U1S1	ITPR3	Inositol 1,4,5-trisphosphate receptor type 3
tr|U3J205|U3J205_ANAPP	0.0613426	-3.00202	0.383408	-3.03269	-2.97135	tr	U3J205	PDCD10	Programmed cell death 10
tr|U3J930|U3J930_ANAPP	-0.0666366	-3.00267	0.383583	-2.96935	-3.03599	tr	U3J930	EIPR1	EARP complex and GARP complex interacting protein 1
tr|U3J9J8|U3J9J8_ANAPP	-0.103482	-3.00922	0.383803	-2.95748	-3.06097	tr	U3J9J8	ATP6V1B2	Vacuolar proton pump subunit B (V-ATPase subunit B) (Vacuolar proton pump subunit B)
tr|A0A493T7A7|A0A493T7A7_ANAPP	0.0635971	-3.00229	0.38506	-3.03409	-2.97049	tr	A0A493T7A7	UQCC1	Ubiquinol-cytochrome c reductase complex assembly factor 1
tr|A0A493THI7|A0A493THI7_ANAPP	0.0714521	-3.00334	0.384467	-3.03907	-2.96761	tr	A0A493THI7	FBXO22	F-box protein 22
tr|A0A493THY4|A0A493THY4_ANAPP	-0.105285	-3.00941	0.385362	-2.95677	-3.06205	tr	A0A493THY4		Uncharacterized protein
tr|A0A493TUS7|A0A493TUS7_ANAPP	-0.0787504	-3.00447	0.386024	-2.9651	-3.04385	tr	A0A493TUS7	TPM3	Tropomyosin 3
tr|U3IAY7|U3IAY7_ANAPP	0.10366	-3.00881	0.384895	-3.06064	-2.95698	tr	U3IAY7	ACADL	Acyl-CoA dehydrogenase long chain
tr|U3ISA4|U3ISA4_ANAPP	-0.0830798	-3.00523	0.385215	-2.96369	-3.04677	tr	U3ISA4	ABCE1	ATP binding cassette subfamily E member 1
tr|U3IZX9|U3IZX9_ANAPP	-0.0575083	-3.00158	0.384985	-2.97282	-3.03033	tr	U3IZX9	PSMA7	Proteasome subunit alpha type (EC 3.4.25.1)
tr|U3J0J0|U3J0J0_ANAPP	-0.142957	-3.01837	0.385715	-2.94689	-3.08985	tr	U3J0J0	TP53I3	Tumor protein p53 inducible protein 3
tr|U3J693|U3J693_ANAPP	0.147802	-3.0214	0.385992	-3.0953	-2.9475	tr	U3J693	LOC101795071	PKS_ER domain-containing protein
tr|U3J986|U3J986_ANAPP	-0.0499543	-3.00075	0.38584	-2.97578	-3.02573	tr	U3J986	ARIH1	RBR-type E3 ubiquitin transferase (EC 2.3.2.31)
tr|U3IZ14|U3IZ14_ANAPP	-0.105234	-3.0095	0.386386	-2.95688	-3.06211	tr	U3IZ14	SOAT1	O-acyltransferase
tr|A0A493TLD9|A0A493TLD9_ANAPP	-0.0769445	-3.00439	0.387494	-2.96592	-3.04286	tr	A0A493TLD9	LUZP1	Leucine zipper protein 1
tr|U3J1B1|U3J1B1_ANAPP	0.0536618	-3.00116	0.388125	-3.02799	-2.97433	tr	U3J1B1	EIF3I EIF3S2	Eukaryotic translation initiation factor 3 subunit I (eIF3i) (Eukaryotic translation initiation factor 3 subunit 2) (eIF-3-beta) (eIF3 p36)
tr|A0A493SWK4|A0A493SWK4_ANAPP	0.0990429	-3.008	0.388345	-3.05753	-2.95848	tr	A0A493SWK4	FLII	FLII, actin remodeling protein
tr|A0A493T6Z2|A0A493T6Z2_ANAPP	0.0664991	-3.00278	0.390632	-3.03603	-2.96953	tr	A0A493T6Z2	IDH2	Isocitrate dehydrogenase [NADP] (EC 1.1.1.42)
tr|A0A493TPH1|A0A493TPH1_ANAPP	0.0769344	-3.00441	0.390883	-3.04288	-2.96594	tr	A0A493TPH1	FAHD2A	Fumarylacetoacetate hydrolase domain containing 2A
tr|U3I6Y8|U3I6Y8_ANAPP	-0.138945	-3.01757	0.390776	-2.9481	-3.08705	tr	U3I6Y8	SLCO2B1	Solute carrier organic anion transporter family member
tr|U3IF36|U3IF36_ANAPP	0.0649949	-3.00261	0.390751	-3.03511	-2.97012	tr	U3IF36	PSPC1	Paraspeckle component 1
tr|U3IJE6|U3IJE6_ANAPP	-0.0865518	-3.00605	0.389799	-2.96277	-3.04932	tr	U3IJE6	EDEM3	alpha-1,2-Mannosidase (EC 3.2.1.-)
tr|U3IKY8|U3IKY8_ANAPP	0.158191	-3.02412	0.39089	-3.10322	-2.94502	tr	U3IKY8	LOC101801793	SERPIN domain-containing protein
tr|U3IQ21|U3IQ21_ANAPP	0.0529905	-3.00109	0.389867	-3.02759	-2.9746	tr	U3IQ21	POLR2B	DNA-directed RNA polymerase subunit beta (EC 2.7.7.6)
tr|A0A493T5C7|A0A493T5C7_ANAPP	0.0488665	-3.0007	0.392009	-3.02513	-2.97626	tr	A0A493T5C7	DNAJC7	DnaJ heat shock protein family (Hsp40) member C7
tr|A0A493TMK9|A0A493TMK9_ANAPP	-0.201733	-3.04355	0.391756	-2.94268	-3.14442	tr	A0A493TMK9	HIST2H3PS2	Histone cluster 2 H3 pseudogene 2
tr|U3I6K8|U3I6K8_ANAPP	0.0862349	-3.00609	0.39224	-3.04921	-2.96297	tr	U3I6K8	PTK7	Protein tyrosine kinase 7 (inactive)
tr|U3IDS0|U3IDS0_ANAPP	0.0844964	-3.00563	0.391751	-3.04788	-2.96338	tr	U3IDS0	IARS	Isoleucyl-tRNA synthetase
tr|U3J331|U3J331_ANAPP	0.0723286	-3.00358	0.392119	-3.03974	-2.96741	tr	U3J331	NUP93	Nuclear pore complex protein Nup93
tr|U3J479|U3J479_ANAPP	-0.0773757	-3.0047	0.391421	-2.96602	-3.04339	tr	U3J479	RRP12	Ribosomal RNA processing 12 homolog
tr|A0A493SS84|A0A493SS84_ANAPP	-0.0653121	-3.00268	0.39265	-2.97003	-3.03534	tr	A0A493SS84	TSC2	TSC complex subunit 2
tr|U3J6U3|U3J6U3_ANAPP	-0.0880346	-3.00628	0.392771	-2.96226	-3.0503	tr	U3J6U3	ARHGAP5	Rho GTPase activating protein 5
tr|U3J3F9|U3J3F9_ANAPP	0.0558143	-3.00149	0.39345	-3.02939	-2.97358	tr	U3J3F9	WASHC5	WASH complex subunit 5
tr|U3J6U7|U3J6U7_ANAPP	0.0953338	-3.00769	0.393568	-3.05536	-2.96002	tr	U3J6U7	PDK1	Protein-serine/threonine kinase (EC 2.7.11.-)
tr|A0A493TGS1|A0A493TGS1_ANAPP	0.0596597	-3.00197	0.395221	-3.0318	-2.97214	tr	A0A493TGS1		NTF2 domain-containing protein
tr|A0A493U2H5|A0A493U2H5_ANAPP	0.0560187	-3.00154	0.3953	-3.02955	-2.97353	tr	A0A493U2H5	YWHAZ	Tyrosine 3-monooxygenase/tryptophan 5-monooxygenase activation protein zeta
tr|U3I7L7|U3I7L7_ANAPP	0.100692	-3.00885	0.395466	-3.05919	-2.9585	tr	U3I7L7	SQOR	Pyr_redox_2 domain-containing protein
tr|U3IR04|U3IR04_ANAPP	-0.264895	-3.06701	0.395003	-2.93456	-3.19946	tr	U3IR04	RPP30	Ribonuclease P/MRP subunit p30
tr|U3IVR5|U3IVR5_ANAPP	0.0848027	-3.00584	0.394771	-3.04824	-2.96344	tr	U3IVR5	CYP7B1	Cytochrome P450 family 7 subfamily B member 1
tr|U3IXZ2|U3IXZ2_ANAPP	-0.0868171	-3.00611	0.394606	-2.96271	-3.04952	tr	U3IXZ2	TRAPPC6B	Trafficking protein particle complex 6B
tr|A0A493SSH9|A0A493SSH9_ANAPP	0.117172	-3.01244	0.397082	-3.07102	-2.95385	tr	A0A493SSH9	CD74	CD74 molecule
tr|A0A493TAS5|A0A493TAS5_ANAPP	-0.14799	-3.02104	0.396617	-2.94705	-3.09504	tr	A0A493TAS5		Uncharacterized protein
tr|A0A493TLQ1|A0A493TLQ1_ANAPP	-0.0914991	-3.00711	0.39669	-2.96136	-3.05286	tr	A0A493TLQ1	ACADSB	Acyl-CoA dehydrogenase short/branched chain
tr|U3II01|U3II01_ANAPP	-0.0775334	-3.00461	0.396935	-2.96585	-3.04338	tr	U3II01	PRDX1	Peroxiredoxin 1
tr|U3IP68|U3IP68_ANAPP	0.0833611	-3.00549	0.396478	-3.04717	-2.96381	tr	U3IP68	SARAF	Store-operated calcium entry associated regulatory factor
tr|U3IRT7|U3IRT7_ANAPP	0.15195	-3.02249	0.395963	-3.09847	-2.94652	tr	U3IRT7	ABHD6	Abhydrolase domain containing 6
tr|U3J528|U3J528_ANAPP	-0.0529553	-3.00118	0.396571	-2.9747	-3.02766	tr	U3J528	TBC1D9B	TBC1 domain family member 9B
tr|A0A493TU65|A0A493TU65_ANAPP	0.0719612	-3.00367	0.397476	-3.03965	-2.96769	tr	A0A493TU65	PRPF4B	Pre-mRNA processing factor 4B
tr|U3IHQ3|U3IHQ3_ANAPP	-0.0901596	-3.00703	0.397582	-2.96195	-3.05211	tr	U3IHQ3	SPATA5	Spermatogenesis associated 5
tr|U3I7T9|U3I7T9_ANAPP	-0.0702266	-3.00345	0.397916	-2.96834	-3.03856	tr	U3I7T9	ACSF2	Acyl-CoA synthetase family member 2
tr|U3I567|U3I567_ANAPP	0.0545929	-3.00139	0.398252	-3.02869	-2.9741	tr	U3I567	COPB2	Coatomer protein complex subunit beta 2
tr|U3IQD4|U3IQD4_ANAPP	-0.142437	-3.01977	0.399473	-2.94855	-3.09099	tr	U3IQD4	LZIC	Leucine zipper and CTNNBIP1 domain containing
tr|U3IVN9|U3IVN9_ANAPP	-0.0686436	-3.00331	0.400311	-2.96899	-3.03763	tr	U3IVN9	MRC1	Uncharacterized protein
tr|U3J523|U3J523_ANAPP	0.051899	-3.0011	0.400104	-3.02705	-2.97515	tr	U3J523	WDR5B	WD repeat domain 5B
tr|A0A493TUE7|A0A493TUE7_ANAPP	-0.0803724	-3.00517	0.400821	-2.96499	-3.04536	tr	A0A493TUE7		Uncharacterized protein
tr|A0A493SW16|A0A493SW16_ANAPP	0.0736035	-3.00406	0.40116	-3.04086	-2.96726	tr	A0A493SW16		Uncharacterized protein
tr|U3INN5|U3INN5_ANAPP	0.0792776	-3.00493	0.401788	-3.04457	-2.96529	tr	U3INN5	PACSIN2	Protein kinase C and casein kinase substrate in neurons 2
tr|U3IFA4|U3IFA4_ANAPP	0.156265	-3.02454	0.402373	-3.10267	-2.94641	tr	U3IFA4	PLA2R1	Phospholipase A2 receptor 1
tr|U3I8N2|U3I8N2_ANAPP	-0.0687651	-3.00338	0.402874	-2.96899	-3.03776	tr	U3I8N2	MRPS26	Uncharacterized protein
tr|U3I2N8|U3I2N8_ANAPP	-0.136689	-3.01875	0.403756	-2.9504	-3.08709	tr	U3I2N8	LOC101791850	Uncharacterized protein
tr|U3J2N8|U3J2N8_ANAPP	0.10135	-3.00991	0.403663	-3.06059	-2.95924	tr	U3J2N8	CCAR1	DBC1 domain-containing protein
tr|U3IDN3|U3IDN3_ANAPP	-0.0539282	-3.00141	0.404083	-2.97445	-3.02838	tr	U3IDN3	EIF4G2	Eukaryotic translation initiation factor 4 gamma 2
tr|A0A493T585|A0A493T585_ANAPP	0.303544	-3.1039	0.40465	-3.25567	-2.95213	tr	A0A493T585	USH1C	USH1 protein network component harmonin
tr|U3ID49|U3ID49_ANAPP	-0.0713174	-3.00376	0.404952	-2.9681	-3.03942	tr	U3ID49	CLYBL	Citrate lyase beta like
tr|A0A493U3X3|A0A493U3X3_ANAPP	-0.0490241	-3.00085	0.405407	-2.97634	-3.02536	tr	A0A493U3X3	DNM1L	Dynamin 1 like
tr|U3J2L0|U3J2L0_ANAPP	-0.0589267	-3.00206	0.40559	-2.97259	-3.03152	tr	U3J2L0	RPS14	Ribosomal protein S14
tr|A0A493TES4|A0A493TES4_ANAPP	0.133787	-3.01755	0.405819	-3.08445	-2.95066	tr	A0A493TES4	QSOX2	Sulfhydryl oxidase (EC 1.8.3.2)
tr|A0A493TRV9|A0A493TRV9_ANAPP	-0.0917628	-3.00763	0.406035	-2.96175	-3.05352	tr	A0A493TRV9	HM13	Histocompatibility minor 13
tr|A0A493T841|A0A493T841_ANAPP	-0.0819429	-3.00574	0.406338	-2.96477	-3.04671	tr	A0A493T841	TIMM13	Translocase of inner mitochondrial membrane 13
tr|U3IRP3|U3IRP3_ANAPP	-0.129042	-3.01694	0.40646	-2.95242	-3.08146	tr	U3IRP3	GPI	Glucose-6-phosphate isomerase (EC 5.3.1.9)
tr|A0A493T7B5|A0A493T7B5_ANAPP	-0.0463478	-3.00059	0.40776	-2.97742	-3.02376	tr	A0A493T7B5	CAPZA2	F-actin-capping protein subunit alpha
tr|U3J8V5|U3J8V5_ANAPP	-0.103809	-3.01028	0.407557	-2.95837	-3.06218	tr	U3J8V5	MAMDC4	MAM domain containing 4
tr|U3I8Y1|U3I8Y1_ANAPP	-0.0633523	-3.00277	0.408597	-2.97109	-3.03444	tr	U3I8Y1	STK26	Serine/threonine kinase 26
tr|U3IJ90|U3IJ90_ANAPP	0.0845674	-3.00625	0.408478	-3.04853	-2.96396	tr	U3IJ90	CGNL1	Cingulin like 1
tr|U3IPK2|U3IPK2_ANAPP	0.0578602	-3.00192	0.409828	-3.03085	-2.97299	tr	U3IPK2	NRAS	NRAS proto-oncogene, GTPase
tr|A0A493U0L0|A0A493U0L0_ANAPP	-0.0981442	-3.00927	0.410285	-2.9602	-3.05834	tr	A0A493U0L0	SLC25A1	Solute carrier family 25 member 1
tr|U3IYS3|U3IYS3_ANAPP	0.086582	-3.00654	0.410205	-3.04983	-2.96325	tr	U3IYS3	ADA2	Adenosine deaminase 2
tr|A0A493THA6|A0A493THA6_ANAPP	0.105707	-3.01053	0.410829	-3.06339	-2.95768	tr	A0A493THA6	SH3BGRL3	SH3 domain-binding glutamic acid-rich-like protein
tr|U3ISY0|U3ISY0_ANAPP	-0.071932	-3.00415	0.411028	-2.96818	-3.04011	tr	U3ISY0	UFSP2	UFM1 specific peptidase 2
tr|U3J1Y6|U3J1Y6_ANAPP	0.0853867	-3.00618	0.411992	-3.04887	-2.96348	tr	U3J1Y6	CD151	Tetraspanin
tr|U3I5C5|U3I5C5_ANAPP	-0.065574	-3.00304	0.41258	-2.97025	-3.03583	tr	U3I5C5	NDUFA9	NmrA domain-containing protein
tr|U3IIY7|U3IIY7_ANAPP	-0.190062	-3.04091	0.412965	-2.94588	-3.13594	tr	U3IIY7	LOC101799795	Uncharacterized protein
tr|A0A493TEY4|A0A493TEY4_ANAPP	0.212805	-3.04411	0.414064	-3.15051	-2.93771	tr	A0A493TEY4		IF rod domain-containing protein
tr|U3IZ07|U3IZ07_ANAPP	0.075596	-3.00483	0.414434	-3.04263	-2.96703	tr	U3IZ07	GORASP1	Golgi reassembly stacking protein 1
tr|A0A493T8T6|A0A493T8T6_ANAPP	0.0507894	-3.00117	0.415638	-3.02657	-2.97578	tr	A0A493T8T6	MYO18A	Myosin XVIIIA
tr|U3IWH7|U3IWH7_ANAPP	-0.0469432	-3.00073	0.415159	-2.97726	-3.0242	tr	U3IWH7	TUBB6	Tubulin beta chain
tr|U3J5N5|U3J5N5_ANAPP	0.0534452	-3.00148	0.415297	-3.0282	-2.97476	tr	U3J5N5	PREP	Prolyl endopeptidase
tr|U3J8P9|U3J8P9_ANAPP	-0.0510403	-3.00119	0.415574	-2.97567	-3.02671	tr	U3J8P9	TRAPPC11	Trafficking protein particle complex 11
tr|U3J9Q1|U3J9Q1_ANAPP	-0.0538691	-3.00154	0.414862	-2.97461	-3.02848	tr	U3J9Q1	AKT1	Non-specific serine/threonine protein kinase (EC 2.7.11.1)
tr|A0A493SYL7|A0A493SYL7_ANAPP	-0.124086	-3.01669	0.415983	-2.95464	-3.07873	tr	A0A493SYL7	ACSS2	Acyl-CoA synthetase short chain family member 2
tr|A0A493SS89|A0A493SS89_ANAPP	0.0536653	-3.00153	0.416622	-3.02836	-2.9747	tr	A0A493SS89	PDLIM5	PDZ and LIM domain 5
tr|U3IG97|U3IG97_ANAPP	-0.0483707	-3.00089	0.416712	-2.97671	-3.02508	tr	U3IG97	CBR4	Carbonyl reductase 4
tr|U3ISU2|U3ISU2_ANAPP	-0.118189	-3.01322	0.416869	-2.95413	-3.07232	tr	U3ISU2	ERI3	ERI1 exoribonuclease family member 3
tr|U3I9T8|U3I9T8_ANAPP	0.0535036	-3.00151	0.417308	-3.02827	-2.97476	tr	U3I9T8	SNRNP200	Small nuclear ribonucleoprotein U5 subunit 200
tr|U3IVZ4|U3IVZ4_ANAPP	-0.0747489	-3.00469	0.417129	-2.96731	-3.04206	tr	U3IVZ4	NDUFB5	NADH:ubiquinone oxidoreductase subunit B5
tr|U3IRX8|U3IRX8_ANAPP	-0.0743538	-3.0047	0.418119	-2.96753	-3.04188	tr	U3IRX8	SEC31A	SEC31 homolog A, COPII coat complex component
tr|U3IN50|U3IN50_ANAPP	0.0740855	-3.00461	0.419343	-3.04166	-2.96757	tr	U3IN50	CYBB	Cytochrome b-245 beta chain
tr|U3IRM8|U3IRM8_ANAPP	0.045937	-3.00065	0.419214	-3.02362	-2.97768	tr	U3IRM8	HEATR5B	HEAT repeat containing 5B
tr|A0A493SXX5|A0A493SXX5_ANAPP	0.151531	-3.02325	0.41958	-3.09902	-2.94749	tr	A0A493SXX5	MYO1E	Myosin IE
tr|A0A493TTB7|A0A493TTB7_ANAPP	0.0768841	-3.00512	0.420418	-3.04357	-2.96668	tr	A0A493TTB7		WWE domain-containing protein
tr|A0A493SVM9|A0A493SVM9_ANAPP	0.0651267	-3.00313	0.421171	-3.03569	-2.97056	tr	A0A493SVM9	RPL35A	Ribosomal protein L35a
tr|A0A493TDD0|A0A493TDD0_ANAPP	0.048682	-3.00099	0.421769	-3.02533	-2.97665	tr	A0A493TDD0		Uncharacterized protein
tr|A0A493T0G9|A0A493T0G9_ANAPP	-0.0482402	-3.00097	0.423491	-2.97685	-3.02509	tr	A0A493T0G9	LRRFIP2	LRR binding FLII interacting protein 2
tr|A0A493T6H0|A0A493T6H0_ANAPP	0.0565786	-3.00201	0.423236	-3.0303	-2.97372	tr	A0A493T6H0	SNF8	SNF8, ESCRT-II complex subunit
tr|A0A493T905|A0A493T905_ANAPP	-0.0783455	-3.00556	0.422872	-2.96638	-3.04473	tr	A0A493T905		Dynein light chain
tr|A0A493TUZ0|A0A493TUZ0_ANAPP	0.0657485	-3.00327	0.423302	-3.03614	-2.9704	tr	A0A493TUZ0		AA_TRNA_LIGASE_II domain-containing protein
tr|U3I455|U3I455_ANAPP	-0.0574883	-3.00212	0.423099	-2.97338	-3.03087	tr	U3I455	SRP68	Signal recognition particle 68
tr|U3IX24|U3IX24_ANAPP	-0.0887358	-3.00773	0.423543	-2.96336	-3.0521	tr	U3IX24	TXNRD3	Thioredoxin reductase 3
tr|U3J8P1|U3J8P1_ANAPP	-0.336172	-3.12535	0.42245	-2.95726	-3.29343	tr	U3J8P1	LOC101790335	Sulfotransferase (EC 2.8.2.-)
tr|A0A493TZZ0|A0A493TZZ0_ANAPP	-0.111238	-3.01259	0.42377	-2.95697	-3.06821	tr	A0A493TZZ0	ATL1	Atlastin GTPase 1
tr|U3IUB7|U3IUB7_ANAPP	0.0574588	-3.00214	0.424487	-3.03087	-2.97341	tr	U3IUB7	LMNB2	Lamin B2
tr|U3IZV9|U3IZV9_ANAPP	0.0641848	-3.00307	0.425075	-3.03517	-2.97098	tr	U3IZV9		Uncharacterized protein
tr|U3I5S5|U3I5S5_ANAPP	-0.0793693	-3.00586	0.425655	-2.96617	-3.04554	tr	U3I5S5	TROVE2 RO60	Ro60, Y RNA binding protein
tr|U3I8G7|U3I8G7_ANAPP	-0.127316	-3.01727	0.425806	-2.95361	-3.08093	tr	U3I8G7	MRPS31	Mitochondrial ribosomal protein S31
tr|U3IBD1|U3IBD1_ANAPP	-0.0675163	-3.00367	0.425531	-2.96991	-3.03743	tr	U3IBD1	CCT8	Chaperonin containing TCP1 subunit 8
tr|A0A493TBS3|A0A493TBS3_ANAPP	0.104509	-3.01164	0.426804	-3.0639	-2.95939	tr	A0A493TBS3	TES	Testin LIM domain protein
tr|U3I6D3|U3I6D3_ANAPP	0.0733023	-3.00463	0.42757	-3.04128	-2.96798	tr	U3I6D3	ACSF3	Acyl-CoA synthetase family member 3
tr|U3IZ67|U3IZ67_ANAPP	-0.0574798	-3.00221	0.427653	-2.97347	-3.03095	tr	U3IZ67	PRKAA1	Non-specific serine/threonine protein kinase (EC 2.7.11.1)
tr|U3J8P3|U3J8P3_ANAPP	0.0623097	-3.00279	0.427429	-3.03394	-2.97163	tr	U3J8P3	RPL5	Ribosomal_L18_c domain-containing protein
tr|U3IG30|U3IG30_ANAPP	-0.0637797	-3.00314	0.428115	-2.97125	-3.03503	tr	U3IG30	ZZEF1	Zinc finger ZZ-type and EF-hand domain containing 1
tr|U3IL60|U3IL60_ANAPP	-0.16409	-3.03177	0.428073	-2.94972	-3.11381	tr	U3IL60	STARD10	StAR related lipid transfer domain containing 10
[truncated: 2,156 more rows]
