# Supplementary material for: FMO3 deficiency of duck leads to decreased lipid deposition and increased antibacterial activity
Source: J Anim Sci Biotechnol. 2022 Nov 16;13:119. doi: 10.1186/s40104-022-00777-1 (PMC9667675; doi:10.1186/s40104-022-00777-1)
Supplement: Supplementary file 10 — Additional file 10: Table S3. Gene Ontology overrepresentation enrichment of differentially expressed proteins. [file 40104_2022_777_MOESM10_ESM.xlsx]

## Sheet: Sheet1
geneSet	description	link	size	Genes	expect	enrichmentRatio	pValue	FDR	overlapId	userId	category
GO:0044764	multi-organism cellular process	http://amigo.geneontology.org/amigo/term/GO:0044764	14	4	0.209461	19.0966	4.22062e-05	0.0429243	415781;416767;421074;426629	ENSGALG00000040756;ENSGALG00000004935;ENSGALG00000037854;ENSGALG00000015004	Biological_Process
GO:0006695	cholesterol biosynthetic process	http://amigo.geneontology.org/amigo/term/GO:0006695	16	4	0.239384	16.7095	7.49876e-05	0.0558554	420548;422982;100857756;101747962	ENSGALG00000004106;ENSGALG00000046656;ENSGALG00000037065;ENSGALG00000009365	Biological_Process
GO:1902653	secondary alcohol biosynthetic process	http://amigo.geneontology.org/amigo/term/GO:1902653	17	4	0.254346	15.7266	9.69361e-05	0.0558554	420548;422982;100857756;101747962	ENSGALG00000004106;ENSGALG00000046656;ENSGALG00000037065;ENSGALG00000009365	Biological_Process
GO:1901606	alpha-amino acid catabolic process	http://amigo.geneontology.org/amigo/term/GO:1901606	31	5	0.463807	10.7803	8.49506e-05	0.0558554	374222;395996;415884;417757;419467	ENSGALG00000004259;ENSGALG00000008953;ENSGALG00000015053;ENSGALG00000000893;ENSGALG00000042184	Biological_Process
GO:0008203	cholesterol metabolic process	http://amigo.geneontology.org/amigo/term/GO:0008203	32	5	0.478769	10.4435	9.94931e-05	0.0558554	420335;420548;422982;100857756;101747962	ENSGALG00000004106;ENSGALG00000036915;ENSGALG00000046656;ENSGALG00000037065;ENSGALG00000009365	Biological_Process
GO:0016126	sterol biosynthetic process	http://amigo.geneontology.org/amigo/term/GO:0016126	24	6	0.359077	16.7095	1.05097e-06	0.00477262	420335;420548;422423;422982;100857756;101747962	ENSGALG00000004106;ENSGALG00000009560;ENSGALG00000036915;ENSGALG00000046656;ENSGALG00000037065;ENSGALG00000009365	Biological_Process
GO:0016125	sterol metabolic process	http://amigo.geneontology.org/amigo/term/GO:0016125	39	6	0.5835	10.2828	2.12368e-05	0.0298058	420335;420548;422423;422982;100857756;101747962	ENSGALG00000004106;ENSGALG00000009560;ENSGALG00000036915;ENSGALG00000046656;ENSGALG00000037065;ENSGALG00000009365	Biological_Process
GO:1901605	alpha-amino acid metabolic process	http://amigo.geneontology.org/amigo/term/GO:1901605	88	8	1.31661	6.07619	4.58757e-05	0.0429243	374222;395504;395996;415746;415884;417757;419467;427263	ENSGALG00000004259;ENSGALG00000008953;ENSGALG00000015053;ENSGALG00000000893;ENSGALG00000015180;ENSGALG00000042184;ENSGALG00000033338;ENSGALG00000023435	Biological_Process
GO:0006520	cellular amino acid metabolic process	http://amigo.geneontology.org/amigo/term/GO:0006520	116	10	1.73554	5.7619	7.9558e-06	0.0148879	374222;395504;395996;415389;415746;415884;417757;419467;419838;427263	ENSGALG00000004259;ENSGALG00000008953;ENSGALG00000015053;ENSGALG00000000893;ENSGALG00000000724;ENSGALG00000015180;ENSGALG00000042184;ENSGALG00000033338;ENSGALG00000003985;ENSGALG00000023435	Biological_Process
GO:0044281	small molecule metabolic process	http://amigo.geneontology.org/amigo/term/GO:0044281	728	28	10.892	2.5707	1.70026e-06	0.00477262	374144;374222;395315;395504;395653;395996;415389;415746;415884;416068;417757;417829;419467;419514;419838;420335;420548;421281;422859;422982;424112;426629;427167;427263;771074;772374;100857756;101747962	ENSGALG00000004259;ENSGALG00000010792;ENSGALG00000008953;ENSGALG00000014769;ENSGALG00000037854;ENSGALG00000036391;ENSGALG00000008858;ENSGALG00000007132;ENSGALG00000004106;ENSGALG00000009856;ENSGALG00000015053;ENSGALG00000000893;ENSGALG00000036915;ENSGALG00000008818;ENSGALG00000046656;ENSGALG00000000724;ENSGALG00000037065;ENSGALG00000015180;ENSGALG00000037076;ENSGALG00000006098;ENSGALG00000007848;…	Biological_Process
GO:0032156	septin cytoskeleton	http://amigo.geneontology.org/amigo/term/GO:0032156	5	2	0.0699059	28.6099	0.00188312	0.158809	417347;422635	ENSGALG00000040244;ENSGALG00000011476	Cellular_Component
GO:0001725	stress fiber	http://amigo.geneontology.org/amigo/term/GO:0001725	30	4	0.419435	9.53663	0.000746066	0.113253	396176;416362;417347;422635	ENSGALG00000000318;ENSGALG00000040244;ENSGALG00000026159;ENSGALG00000011476	Cellular_Component
GO:0097517	contractile actin filament bundle	http://amigo.geneontology.org/amigo/term/GO:0097517	30	4	0.419435	9.53663	0.000746066	0.113253	396176;416362;417347;422635	ENSGALG00000000318;ENSGALG00000040244;ENSGALG00000026159;ENSGALG00000011476	Cellular_Component
GO:0042641	actomyosin	http://amigo.geneontology.org/amigo/term/GO:0042641	32	4	0.447398	8.94059	0.00095823	0.121216	396176;416362;417347;422635	ENSGALG00000000318;ENSGALG00000040244;ENSGALG00000026159;ENSGALG00000011476	Cellular_Component
GO:0032432	actin filament bundle	http://amigo.geneontology.org/amigo/term/GO:0032432	36	4	0.503322	7.94719	0.00150393	0.158809	396176;416362;417347;422635	ENSGALG00000000318;ENSGALG00000040244;ENSGALG00000026159;ENSGALG00000011476	Cellular_Component
GO:0016363	nuclear matrix	http://amigo.geneontology.org/amigo/term/GO:0016363	38	4	0.531285	7.52892	0.00184478	0.158809	421484;421492;424512;428701	ENSGALG00000006113;ENSGALG00000005507;ENSGALG00000010630;ENSGALG00000010671	Cellular_Component
GO:0044448	cell cortex part	http://amigo.geneontology.org/amigo/term/GO:0044448	60	6	0.83887	7.15248	0.000174912	0.113253	396493;416362;417347;421531;422197;422635	ENSGALG00000040244;ENSGALG00000005071;ENSGALG00000026159;ENSGALG00000011476;ENSGALG00000001329;ENSGALG00000043280	Cellular_Component
GO:0005681	spliceosomal complex	http://amigo.geneontology.org/amigo/term/GO:0005681	74	6	1.03461	5.7993	0.000552901	0.113253	415586;418996;421492;421976;423168;423381	ENSGALG00000017207;ENSGALG00000016501;ENSGALG00000028295;ENSGALG00000010501;ENSGALG00000037968;ENSGALG00000010671	Cellular_Component
GO:0005938	cell cortex	http://amigo.geneontology.org/amigo/term/GO:0005938	104	6	1.45404	4.12643	0.00323546	0.233784	396493;416362;417347;421531;422197;422635	ENSGALG00000040244;ENSGALG00000005071;ENSGALG00000026159;ENSGALG00000011476;ENSGALG00000001329;ENSGALG00000043280	Cellular_Component
GO:1990904	ribonucleoprotein complex	http://amigo.geneontology.org/amigo/term/GO:1990904	400	15	5.59247	2.68218	0.000402825	0.113253	396526;415294;415498;415586;415781;417264;418996;421074;421492;421976;422576;423168;423381;423633;770061	ENSGALG00000004935;ENSGALG00000006777;ENSGALG00000017207;ENSGALG00000016501;ENSGALG00000028295;ENSGALG00000002624;ENSGALG00000009621;ENSGALG00000008806;ENSGALG00000040181;ENSGALG00000015004;ENSGALG00000010501;ENSGALG00000010882;ENSGALG00000000218;ENSGALG00000037968;ENSGALG00000010671	Cellular_Component
GO:0043175	RNA polymerase core enzyme binding	http://amigo.geneontology.org/amigo/term/GO:0043175	16	3	0.253775	11.8215	0.00186798	0.209774	421492;423755;424512	ENSGALG00000006113;ENSGALG00000041124;ENSGALG00000010671	Molecular_Function
GO:0008483	transaminase activity	http://amigo.geneontology.org/amigo/term/GO:0008483	9	4	0.142748	28.0214	7.08088e-06	0.00397592	415746;415884;419514;427263	ENSGALG00000036391;ENSGALG00000000893;ENSGALG00000015180;ENSGALG00000033338	Molecular_Function
GO:0016709	oxidoreductase activity, acting on paired donors, with incorporation or reduction of molecular oxygen, NAD(P)H as one donor, and incorporation of one atom of oxygen	http://amigo.geneontology.org/amigo/term/GO:0016709	14	4	0.222053	18.0137	5.29118e-05	0.014855	395267;420335;420548;422423	ENSGALG00000009560;ENSGALG00000036915;ENSGALG00000040573;ENSGALG00000009365	Molecular_Function
GO:0016769	transferase activity, transferring nitrogenous groups	http://amigo.geneontology.org/amigo/term/GO:0016769	11	5	0.17447	28.6582	3.90455e-07	0.000438481	395504;415746;415884;419514;427263	ENSGALG00000036391;ENSGALG00000000893;ENSGALG00000015180;ENSGALG00000033338;ENSGALG00000023435	Molecular_Function
GO:0004497	monooxygenase activity	http://amigo.geneontology.org/amigo/term/GO:0004497	49	5	0.777185	6.43348	0.000998676	0.124613	395267;420335;420548;422423;772374	ENSGALG00000010792;ENSGALG00000009560;ENSGALG00000036915;ENSGALG00000040573;ENSGALG00000009365	Molecular_Function
GO:0016705	oxidoreductase activity, acting on paired donors, with incorporation or reduction of molecular oxygen	http://amigo.geneontology.org/amigo/term/GO:0016705	79	7	1.25301	5.58654	0.000234292	0.052622	395267;420335;420548;422423;423122;772374;100857756	ENSGALG00000010792;ENSGALG00000009560;ENSGALG00000036915;ENSGALG00000037065;ENSGALG00000040573;ENSGALG00000007178;ENSGALG00000009365	Molecular_Function
GO:0050662	coenzyme binding	http://amigo.geneontology.org/amigo/term/GO:0050662	126	8	1.99847	4.00305	0.000819017	0.124613	374222;395267;415746;415884;416068;420335;424112;426988	ENSGALG00000038338;ENSGALG00000007132;ENSGALG00000015053;ENSGALG00000000893;ENSGALG00000036915;ENSGALG00000008818;ENSGALG00000040573;ENSGALG00000033338	Molecular_Function
GO:0048037	cofactor binding	http://amigo.geneontology.org/amigo/term/GO:0048037	230	11	3.64801	3.01534	0.000978693	0.124613	374222;395267;415746;415884;416068;417961;420335;420548;424112;426988;428135	ENSGALG00000038338;ENSGALG00000007132;ENSGALG00000015053;ENSGALG00000000893;ENSGALG00000036915;ENSGALG00000008818;ENSGALG00000040573;ENSGALG00000003281;ENSGALG00000011798;ENSGALG00000033338;ENSGALG00000009365	Molecular_Function
GO:0016491	oxidoreductase activity	http://amigo.geneontology.org/amigo/term/GO:0016491	358	17	5.67821	2.9939	4.04732e-05	0.014855	373899;374222;395267;416068;417757;419467;420335;420548;421281;421485;422423;422982;423122;424112;426988;772374;100857756	ENSGALG00000038338;ENSGALG00000010792;ENSGALG00000008953;ENSGALG00000008858;ENSGALG00000007132;ENSGALG00000004106;ENSGALG00000009560;ENSGALG00000015053;ENSGALG00000008348;ENSGALG00000036915;ENSGALG00000008818;ENSGALG00000037065;ENSGALG00000040573;ENSGALG00000007178;ENSGALG00000042184;ENSGALG00000010641;ENSGALG00000009365	Molecular_Function
GO:0003723	RNA binding	http://amigo.geneontology.org/amigo/term/GO:0003723	460	18	7.29602	2.4671	0.000283714	0.0531018	374191;415294;415498;415781;417264;417522;417668;418784;418996;421492;421976;422576;423633;423686;424865;428701;770061;770355	ENSGALG00000033195;ENSGALG00000004935;ENSGALG00000006777;ENSGALG00000017207;ENSGALG00000005575;ENSGALG00000008700;ENSGALG00000016501;ENSGALG00000016890;ENSGALG00000002624;ENSGALG00000014267;ENSGALG00000008806;ENSGALG00000005507;ENSGALG00000040181;ENSGALG00000003947;ENSGALG00000002060;ENSGALG00000010882;ENSGALG00000000218;ENSGALG00000010671	Molecular_Function
