# Supplementary material for: FMO3 deficiency of duck leads to decreased lipid deposition and increased antibacterial activity
Source: J Anim Sci Biotechnol. 2022 Nov 16;13:119. doi: 10.1186/s40104-022-00777-1 (PMC9667675; doi:10.1186/s40104-022-00777-1)
Supplement: Supplementary file 12 — Additional file 12: Table S5. Taxa associated with TMA metabolism using LEfSe analysis. [file 40104_2022_777_MOESM12_ESM.xlsx]

## Sheet: Sheet1
feature	log of the highest class average	class	LDA effect size	p-value
D_0__Bacteria.D_1__Verrucomicrobia.D_2__Verrucomicrobiae	3.73743	CL	3.21751	0.00155688
D_0__Bacteria.D_1__Verrucomicrobia.D_2__Verrucomicrobiae.D_3__Verrucomicrobiales.D_4__Akkermansiaceae.D_5__Akkermansia	3.73705	CL	3.21732	0.00147962
D_0__Bacteria.D_1__Deferribacteres.D_2__Deferribacteres.D_3__Deferribacterales.D_4__Deferribacteraceae.D_5__Mucispirillum	4.02189	TH	3.53333	0.00268884
D_0__Bacteria.D_1__Actinobacteria.D_2__Coriobacteriia.D_3__Coriobacteriales.D_4__Atopobiaceae.D_5__Olsenella	4.24541	TH	3.49771	0.0371053
D_0__Bacteria.D_1__Bacteroidetes.D_2__Bacteroidia.D_3__Bacteroidales.D_4__Barnesiellaceae.D_5__Coprobacter	0.645766	TH	3.03117	0.0402332
D_0__Bacteria.D_1__Actinobacteria.D_2__Coriobacteriia.D_3__Coriobacteriales.D_4__Atopobiaceae.D_5__Olsenella.__	4.24541	TH	3.49771	0.0371053
D_0__Bacteria.D_1__Deferribacteres.D_2__Deferribacteres.D_3__Deferribacterales.D_4__Deferribacteraceae	4.02189	TH	3.53333	0.00268884
D_0__Bacteria.D_1__Deferribacteres.D_2__Deferribacteres.D_3__Deferribacterales	4.02189	TH	3.53333	0.00268884
D_0__Bacteria.D_1__Verrucomicrobia	3.73743	CL	3.21751	0.00155688
D_0__Bacteria.D_1__Firmicutes.D_2__Clostridia.D_3__Clostridiales.D_4__Christensenellaceae.D_5__ChristensenellaceaeR_7group.D_6__unculturedClostridiabacterium	0.808335	CL	3.04579	0.0402332
D_0__Bacteria.D_1__Deferribacteres.D_2__Deferribacteres	4.02189	TH	3.53333	0.00268884
D_0__Bacteria.D_1__Bacteroidetes.D_2__Bacteroidia	5.69817	CL	4.47196	0.0492607
D_0__Bacteria.D_1__Verrucomicrobia.D_2__Verrucomicrobiae.D_3__Verrucomicrobiales.D_4__Akkermansiaceae	3.73705	CL	3.21732	0.00147962
D_0__Bacteria.D_1__Actinobacteria.D_2__Coriobacteriia.D_3__Coriobacteriales.D_4__Coriobacteriaceae.D_5__Collinsella	3.92651	TH	3.28261	0.0492607
D_0__Bacteria.D_1__Firmicutes.D_2__Bacilli.D_3__Bacillales	3.99601	CL	3.20171	0.0428195
D_0__Bacteria.D_1__Actinobacteria.D_2__Coriobacteriia.D_3__Coriobacteriales.D_4__Coriobacteriaceae.D_5__Collinsella.__	3.74154	TH	3.05487	0.0332578
D_0__Bacteria.D_1__Bacteroidetes	5.69817	CL	4.47197	0.0492607
D_0__Bacteria.D_1__Verrucomicrobia.D_2__Verrucomicrobiae.D_3__Verrucomicrobiales	3.73705	CL	3.21732	0.00147962
D_0__Bacteria.D_1__Deferribacteres.D_2__Deferribacteres.D_3__Deferribacterales.D_4__Deferribacteraceae.D_5__Mucispirillum.D_6__unculturedbacterium	3.91069	TH	3.4078	0.00520192
D_0__Bacteria.D_1__Deferribacteres	4.02189	TH	3.53333	0.00268884
D_0__Bacteria.D_1__Bacteroidetes.D_2__Bacteroidia.D_3__Bacteroidales.D_4__Bacteroidaceae.D_5__Bacteroides.D_6__BacteroidessalanitronisDSM18170	4.06918	CL	3.36302	0.0065216
D_0__Bacteria.D_1__Actinobacteria.D_2__Coriobacteriia.D_3__Coriobacteriales.D_4__Atopobiaceae	4.2498	TH	3.50026	0.0384692
D_0__Bacteria.D_1__Bacteroidetes.D_2__Bacteroidia.D_3__Bacteroidales.D_4__Barnesiellaceae.D_5__Coprobacter.__	0.645766	TH	3.05586	0.0402332
D_0__Bacteria.D_1__Verrucomicrobia.D_2__Verrucomicrobiae.D_3__Verrucomicrobiales.D_4__Akkermansiaceae.D_5__Akkermansia.D_6__unculturedbacterium	3.73705	CL	3.21732	0.00147962
D_0__Bacteria.D_1__Actinobacteria.D_2__Coriobacteriia.D_3__Coriobacteriales.D_4__Coriobacteriaceae	4.08545	TH	3.37182	0.0459451
